# Supplementary material for: The Identification and Analysis of the Self-Incompatibility Pollen Determinant Factor SLF in Lycium barbarum
Source: Plants (Basel). 2024 Mar 26;13(7):959. doi: 10.3390/plants13070959 (PMC11013074; doi:10.3390/plants13070959)
Supplement: Supplementary file 1 [file plants-13-00959-s001.zip]

Archive with 10 entries (10 files):
- Supplementary Figure S1. The interaction between S2-RNase with S2-LbSLFf was investigated in yeast strains.pdf
- Supplementary Figure S2. The interaction between S2-RNase with S2-LbSLFn was investigated in yeast strains.pdf
- Supplementary Figure S3. The interaction between S2-RNase with S2-LbSLFc was investigated in yeast strains.pdf
- Supplementary Figure S4. The interaction between S5-RNase with S2-LbSLFf was investigated in yeast strains.pdf
- Supplementary Figure S5. The interaction between S5-RNase with S2-LbSLFn was investigated in yeast strains.pdf
- Supplementary Figure S6. The interaction between S5-RNase with S2-LbSLFc was investigated in yeast strains.pdf
- Supplementary Table S1. Binding site prediction results of S2-LbSLFs promoters.xlsx
- Supplementary Table S2. Cloning primers.xlsx
- Supplementary Table S3. Protein sequence of SLFs from L. barbarum, N. tabacum, and p.inflata.xlsx
- Supplementary Table S4. qRT-PCR Primers.xlsx
