# Supplementary material for: The Identification and Analysis of the Self-Incompatibility Pollen Determinant Factor SLF in Lycium barbarum
Source: Plants (Basel). 2024 Mar 26;13(7):959. doi: 10.3390/plants13070959 (PMC11013074; doi:10.3390/plants13070959)
Supplement: Supplementary file 1 [file plants-13-00959-s001.zip › Supplementary Table S1. Binding site prediction results of S2-LbSLFs promoters.xlsx]

## Sheet: Sheet1
Supplementary Table S1. Binding site prediction results of S2-LbSLFs promoters
sequence name	element name	matched sequence	start	stop	strand
S2-LbSLF1	AT~TATA-box	TATATA	667	713	+
S2-LbSLF1	AT~TATA-box	TATATA	903	949	+
S2-LbSLF1	LTR	CCGAAA	696	742	+
S2-LbSLF1	STRE	AGGGG	3	48	-
S2-LbSLF1	3-AF3 binding site	CACTATCTAAC	1472	1522	-
S2-LbSLF1	Unnamed__4	CTCC	103	147	+
S2-LbSLF1	Unnamed__4	CTCC	461	505	-
S2-LbSLF1	Unnamed__4	CTCC	1305	1349	-
S2-LbSLF1	Unnamed__4	CTCC	1497	1541	+
S2-LbSLF1	Unnamed__4	CTCC	1564	1608	-
S2-LbSLF1	Unnamed__4	CTCC	1702	1746	-
S2-LbSLF1	Unnamed__4	CTCC	1724	1768	-
S2-LbSLF1	Unnamed__4	CTCC	1729	1773	-
S2-LbSLF1	chs-CMA2a	TCACTTGA	293	341	+
S2-LbSLF1	Unnamed__1	CGTGG	1181	1226	+
S2-LbSLF1	Box 4	ATTAAT	788	834	+
S2-LbSLF1	Box 4	ATTAAT	1378	1424	-
S2-LbSLF1	MYB	TAACCA	23	69	+
S2-LbSLF1	MYB	CAACCA	212	258	+
S2-LbSLF1	MYB	TAACCA	751	797	+
S2-LbSLF1	MYB	TAACCA	1481	1527	-
S2-LbSLF1	Box II	TGGTAATAA	156	205	-
S2-LbSLF1	WUN-motif	CCATTTCAA	1932	1981	+
S2-LbSLF1	TGACG-motif	TGACG	1815	1860	+
S2-LbSLF1	I-box	AGATAAGG	1057	1105	+
S2-LbSLF1	P-box	CCTTTTG	358	405	+
S2-LbSLF1	GA-motif	ATAGATAA	1055	1103	+
S2-LbSLF1	TATA	TATAAAAT	563	611	-
S2-LbSLF1	GATA-motif	GATAGGA	467	514	+
S2-LbSLF1	as-1	TGACG	1815	1860	+
S2-LbSLF1	MBSI	aaaAaaC(G/C)GTTA	147	197.5	+
S2-LbSLF1	CAAT-box	CAAAT	11	56	+
S2-LbSLF1	CAAT-box	CAAAT	129	174	+
S2-LbSLF1	CAAT-box	CAAAT	216	261	+
S2-LbSLF1	CAAT-box	CAAT	316	360	+
S2-LbSLF1	CAAT-box	CAAT	351	395	-
S2-LbSLF1	CAAT-box	CAAAT	412	457	-
S2-LbSLF1	CAAT-box	CAAT	418	462	-
S2-LbSLF1	CAAT-box	CAAT	529	573	-
S2-LbSLF1	CAAT-box	CAAT	606	650	-
S2-LbSLF1	CAAT-box	CAAAT	708	753	+
S2-LbSLF1	CAAT-box	CAAT	801	845	+
S2-LbSLF1	CAAT-box	CAAT	814	858	-
S2-LbSLF1	CAAT-box	CAAAT	876	921	-
S2-LbSLF1	CAAT-box	CAAT	1016	1060	+
S2-LbSLF1	CAAT-box	CAAAT	1224	1269	-
S2-LbSLF1	CAAT-box	CAAAT	1253	1298	-
S2-LbSLF1	CAAT-box	CAAT	1334	1378	+
S2-LbSLF1	CAAT-box	CAAT	1374	1418	-
S2-LbSLF1	CAAT-box	CAAT	1412	1456	+
S2-LbSLF1	CAAT-box	CAAT	1429	1473	+
S2-LbSLF1	CAAT-box	CAAT	1438	1482	+
S2-LbSLF1	CAAT-box	CCAAT	1479	1524	-
S2-LbSLF1	CAAT-box	CAAAT	1519	1564	+
S2-LbSLF1	CAAT-box	CAAAT	1522	1567	-
S2-LbSLF1	CAAT-box	CAAAT	1554	1599	-
S2-LbSLF1	CAAT-box	CAAT	1582	1626	+
S2-LbSLF1	CAAT-box	CAAT	1588	1632	-
S2-LbSLF1	CAAT-box	CAAT	1595	1639	+
S2-LbSLF1	CAAT-box	CAAT	1666	1710	+
S2-LbSLF1	CAAT-box	CAAT	1687	1731	+
S2-LbSLF1	CAAT-box	CAAAT	1693	1738	+
S2-LbSLF1	CAAT-box	CAAT	1698	1742	+
S2-LbSLF1	CAAT-box	CCAAT	1866	1911	+
S2-LbSLF1	CAAT-box	CAAT	1867	1911	+
S2-LbSLF1	CAAT-box	CAAT	1882	1926	-
S2-LbSLF1	CAAT-box	CAAT	1954	1998	+
S2-LbSLF1	ARE	AAACCA	1124	1170	-
S2-LbSLF1	AT-rich sequence	TAAAATACT	1571	1620	-
S2-LbSLF1	LAMP-element	CTTTATCA	1902	1950	-
S2-LbSLF1	Unnamed__2	AACCTAACCT	1309	1358	+
S2-LbSLF1	Unnamed__2	CCCCGG	1845	1891	-
S2-LbSLF1	chs-CMA1a	TTACTTAA	64	112	+
S2-LbSLF1	AT-rich element	ATAGAAATCAA	398	448	-
S2-LbSLF1	AT-rich element	ATAGAAATCAA	1031	1081	+
S2-LbSLF1	GT1-motif	GGTTAAT	749	796	-
S2-LbSLF1	GT1-motif	GGTTAA	750	796	-
S2-LbSLF1	GT1-motif	GGTTAAT	1050	1097	+
S2-LbSLF1	GT1-motif	GGTTAA	1139	1185	+
S2-LbSLF1	TATA-box	ATTATA	97	143	+
S2-LbSLF1	TATA-box	TATAA	98	143	-
S2-LbSLF1	TATA-box	TATA	99	143	+
S2-LbSLF1	TATA-box	TATA	287	331	+
S2-LbSLF1	TATA-box	TATAAATA	500	548	-
S2-LbSLF1	TATA-box	TATAAAT	501	548	-
S2-LbSLF1	TATA-box	TATAAA	502	548	-
S2-LbSLF1	TATA-box	TATAA	503	548	-
S2-LbSLF1	TATA-box	TATA	504	548	+
S2-LbSLF1	TATA-box	TATAA	535	580	-
S2-LbSLF1	TATA-box	TATA	536	580	+
S2-LbSLF1	TATA-box	TATAA	547	592	-
S2-LbSLF1	TATA-box	TATA	548	592	+
S2-LbSLF1	TATA-box	TATACA	557	603	-
S2-LbSLF1	TATA-box	TATA	559	603	+
S2-LbSLF1	TATA-box	TATAAAA	564	611	-
S2-LbSLF1	TATA-box	TATAAA	565	611	-
S2-LbSLF1	TATA-box	TATAA	566	611	-
S2-LbSLF1	TATA-box	TATA	567	611	+
S2-LbSLF1	TATA-box	TATACA	576	622	-
S2-LbSLF1	TATA-box	TATA	578	622	+
S2-LbSLF1	TATA-box	TATAA	589	634	-
S2-LbSLF1	TATA-box	TATA	590	634	+
S2-LbSLF1	TATA-box	TATAA	626	671	-
S2-LbSLF1	TATA-box	TATA	627	671	+
S2-LbSLF1	TATA-box	TATAA	638	683	-
S2-LbSLF1	TATA-box	TATA	639	683	+
S2-LbSLF1	TATA-box	TATAA	649	694	-
S2-LbSLF1	TATA-box	TATA	650	694	+
S2-LbSLF1	TATA-box	TATAA	657	702	-
S2-LbSLF1	TATA-box	TATA	658	702	+
S2-LbSLF1	TATA-box	TATATA	667	713	+
S2-LbSLF1	TATA-box	ATATAA	668	714	+
S2-LbSLF1	TATA-box	TATA	669	713	+
S2-LbSLF1	TATA-box	TATA	681	725	+
S2-LbSLF1	TATA-box	TATA	769	813	+
S2-LbSLF1	TATA-box	TATAA	839	884	-
S2-LbSLF1	TATA-box	TATA	840	884	+
S2-LbSLF1	TATA-box	TATATA	903	949	+
S2-LbSLF1	TATA-box	TATA	905	949	+
S2-LbSLF1	TATA-box	TATACA	1067	1113	-
S2-LbSLF1	TATA-box	TATA	1069	1113	-
S2-LbSLF1	TATA-box	TACAAAA	1232	1279	-
S2-LbSLF1	TATA-box	TATAA	1282	1327	-
S2-LbSLF1	TATA-box	TATA	1283	1327	-
S2-LbSLF1	TATA-box	ATATAA	1293	1339	+
S2-LbSLF1	TATA-box	TATA	1294	1338	-
S2-LbSLF1	TATA-box	TATA	1719	1763	-
S2-LbSLF1	TATA-box	TATACA	1770	1816	-
S2-LbSLF1	TATA-box	TATA	1772	1816	-
S2-LbSLF1	MYC	CATTTG	1252	1298	+
S2-LbSLF1	MYC	CATGTG	1809	1855	-
S2-LbSLF1	MYC	CATGTG	1811	1857	+
S2-LbSLF1	Myc	TCTCTTA	404	451	+
S2-LbSLF1	ERE	ATTTTAAA	1608	1656	-
S2-LbSLF1	AE-box	AGAAACAA	1263	1311	-
S2-LbSLF1	CGTCA-motif	CGTCA	1815	1860	-
S2-LbSLF1	GCN4_motif	TGAGTCA	124	171	-
S2-LbSLF1	W box	TTGACC	607	653	+
S2-LbSLF1	MYB-like sequence	TAACCA	23	69	+
S2-LbSLF1	MYB-like sequence	TAACCA	751	797	+
S2-LbSLF1	MYB-like sequence	TAACCA	1481	1527	-
S2-LbSLF10	Myb	TAACTG	1932	1978	-
S2-LbSLF10	ATCT-motif	AATCTAATCC	1009	1058	-
S2-LbSLF10	Myb-binding site	CAACAG	194	240	+
S2-LbSLF10	TATA-box	TATAA	25	70	-
S2-LbSLF10	TATA-box	TATA	26	70	+
S2-LbSLF10	TATA-box	TATAA	55	100	-
S2-LbSLF10	TATA-box	TATA	56	100	+
S2-LbSLF10	TATA-box	TATAAA	150	196	-
S2-LbSLF10	TATA-box	TATAA	151	196	-
S2-LbSLF10	TATA-box	TATA	152	196	+
S2-LbSLF10	TATA-box	ATATAT	216	262	+
S2-LbSLF10	TATA-box	TATATA	217	263	+
S2-LbSLF10	TATA-box	ATATAT	218	264	+
S2-LbSLF10	TATA-box	TATATA	219	265	+
S2-LbSLF10	TATA-box	TATA	221	265	+
S2-LbSLF10	TATA-box	ATATAT	238	284	+
S2-LbSLF10	TATA-box	TATA	239	283	+
S2-LbSLF10	TATA-box	TAAAGATT	339	387	-
S2-LbSLF10	TATA-box	TATA	400	444	+
S2-LbSLF10	TATA-box	TATA	555	599	+
S2-LbSLF10	TATA-box	TATACA	652	698	-
S2-LbSLF10	TATA-box	TATA	654	698	+
S2-LbSLF10	TATA-box	TATA	819	863	+
S2-LbSLF10	TATA-box	TATA	906	950	+
S2-LbSLF10	TATA-box	TATATAA	1041	1088	-
S2-LbSLF10	TATA-box	TATATA	1042	1088	-
S2-LbSLF10	TATA-box	ATATAT	1043	1089	-
S2-LbSLF10	TATA-box	TATA	1044	1088	-
S2-LbSLF10	TATA-box	ATATAA	1099	1145	+
S2-LbSLF10	TATA-box	TATA	1100	1144	-
S2-LbSLF10	TATA-box	ATATAA	1198	1244	+
S2-LbSLF10	TATA-box	TATA	1199	1243	-
S2-LbSLF10	TATA-box	TATAA	1315	1360	-
S2-LbSLF10	TATA-box	TATA	1316	1360	-
S2-LbSLF10	TATA-box	TATAA	1337	1382	-
S2-LbSLF10	TATA-box	TATA	1338	1382	-
S2-LbSLF10	TATA-box	TATA	1405	1449	-
S2-LbSLF10	TATA-box	TATA	1458	1502	-
S2-LbSLF10	TATA-box	TATAA	1490	1535	-
S2-LbSLF10	TATA-box	TATA	1491	1535	-
S2-LbSLF10	TATA-box	TACAAAA	1603	1650	-
S2-LbSLF10	TATA-box	TACATAAA	1608	1656	+
S2-LbSLF10	TATA-box	TATA	1622	1666	-
S2-LbSLF10	TATA-box	TACAAAA	1750	1797	+
S2-LbSLF10	TATA-box	TATAAAA	1786	1833	-
S2-LbSLF10	TATA-box	TATAAA	1787	1833	-
S2-LbSLF10	TATA-box	TATAA	1788	1833	-
S2-LbSLF10	TATA-box	TATA	1789	1833	-
S2-LbSLF10	TATA-box	TATA	1893	1937	-
S2-LbSLF10	ABRE	GCAACGTGTC	1001	1050	-
S2-LbSLF10	ERE	ATTTTAAA	11	59	-
S2-LbSLF10	MYC	CAATTG	30	76	+
S2-LbSLF10	MYC	CATTTG	515	561	-
S2-LbSLF10	MYC	CATTTG	582	628	+
S2-LbSLF10	MYC	CAATTG	719	765	+
S2-LbSLF10	MYC	CATTTG	1960	2006	-
S2-LbSLF10	TCA-element	TCAGAAGAGG	801	850	+
S2-LbSLF10	F-box	CTATTCTCATT	517	568	-
S2-LbSLF10	GCN4_motif	TGAGTCA	98	145	+
S2-LbSLF10	CGTCA-motif	CGTCA	423	468	-
S2-LbSLF10	CGTCA-motif	CGTCA	1228	1273	+
S2-LbSLF10	A-box	CCGTCC	776	822	-
S2-LbSLF10	AT~TATA-box	TATATA	217	263	+
S2-LbSLF10	AT~TATA-box	TATATA	219	265	+
S2-LbSLF10	AT~TATA-box	TATATA	1042	1088	-
S2-LbSLF10	Box 4	ATTAAT	1352	1398	-
S2-LbSLF10	TC-rich repeats	GTTTTCTTAC	692	741	+
S2-LbSLF10	TC-rich repeats	ATTCTCTAAC	1244	1293	-
S2-LbSLF10	TC-rich repeats	GTTTTCTTAC	1660	1709	+
S2-LbSLF10	MYB	CAACAG	194	240	+
S2-LbSLF10	Unnamed__4	CTCC	449	493	-
S2-LbSLF10	Unnamed__4	CTCC	869	913	-
S2-LbSLF10	Unnamed__4	CTCC	882	926	-
S2-LbSLF10	Unnamed__4	CTCC	1174	1218	+
S2-LbSLF10	Unnamed__4	CTCC	1330	1374	-
S2-LbSLF10	GARE-motif	TCTGTTG	194	241	-
S2-LbSLF10	I-box	AGATAAGG	1426	1474	-
S2-LbSLF10	TCCC-motif	TCTCCCT	880	927	-
S2-LbSLF10	TGACG-motif	TGACG	423	468	+
S2-LbSLF10	TGACG-motif	TGACG	1228	1273	-
S2-LbSLF10	CCGTCC motif	CCGTCC	776	822	-
S2-LbSLF10	WUN-motif	TAATTACTC	352	401	+
S2-LbSLF10	WUN-motif	AAATTACTA	1691	1740	+
S2-LbSLF10	WUN-motif	AAATTACTA	1740	1789	+
S2-LbSLF10	GATA-motif	AAGATAAGATT	16	66	-
S2-LbSLF10	GATA-motif	GATAGGA	1436	1483	+
S2-LbSLF10	TATA	TATAAAAT	1785	1833	-
S2-LbSLF10	CAAT-box	CAAT	30	74	+
S2-LbSLF10	CAAT-box	CCAAT	32	77	-
S2-LbSLF10	CAAT-box	CAAAT	87	132	+
S2-LbSLF10	CAAT-box	CAAAT	123	168	+
S2-LbSLF10	CAAT-box	CAAT	233	277	+
S2-LbSLF10	CAAT-box	CAAT	278	322	+
S2-LbSLF10	CAAT-box	CAAT	313	357	+
S2-LbSLF10	CAAT-box	CAAAT	333	378	+
S2-LbSLF10	CAAT-box	CAAT	384	428	+
S2-LbSLF10	CAAT-box	CAAT	432	476	+
S2-LbSLF10	CAAT-box	CAAT	460	504	+
S2-LbSLF10	CAAT-box	CAAAT	515	560	+
S2-LbSLF10	CAAT-box	CAAAT	583	628	-
S2-LbSLF10	CAAT-box	CAAT	623	667	+
S2-LbSLF10	CAAT-box	CCAAT	671	716	-
S2-LbSLF10	CAAT-box	CAAT	719	763	+
S2-LbSLF10	CAAT-box	CAAT	721	765	-
S2-LbSLF10	CAAT-box	CAAAT	830	875	+
S2-LbSLF10	CAAT-box	CAAT	922	966	+
S2-LbSLF10	CAAT-box	CAAAT	930	975	+
S2-LbSLF10	CAAT-box	CAAAT	978	1023	-
S2-LbSLF10	CAAT-box	CAAT	1122	1166	-
S2-LbSLF10	CAAT-box	CAAT	1161	1205	-
S2-LbSLF10	CAAT-box	CAAT	1184	1228	+
S2-LbSLF10	CAAT-box	CAAT	1266	1310	+
S2-LbSLF10	CAAT-box	CAAT	1375	1419	-
S2-LbSLF10	CAAT-box	CCAAT	1475	1520	-
S2-LbSLF10	CAAT-box	CAAT	1639	1683	-
S2-LbSLF10	CAAT-box	CAAT	1649	1693	+
S2-LbSLF10	CAAT-box	CAAT	1656	1700	+
S2-LbSLF10	CAAT-box	CAAT	1677	1721	+
S2-LbSLF10	CAAT-box	CCAAT	1707	1752	-
S2-LbSLF10	CAAT-box	CAAT	1778	1822	+
S2-LbSLF10	CAAT-box	CAAT	1854	1898	+
S2-LbSLF10	CAAT-box	CAAAT	1960	2005	+
S2-LbSLF10	as-1	TGACG	423	468	+
S2-LbSLF10	as-1	TGACG	1228	1273	-
S2-LbSLF10	GA-motif	ATAGATAA	222	270	+
S2-LbSLF10	P-box	CCTTTTG	1846	1893	+
S2-LbSLF10	CCGTCC-box	CCGTCC	776	822	-
S2-LbSLF11	ERE	ATTTTAAA	1478	1526	-
S2-LbSLF11	ERE	ATTTTAAA	1636	1684	+
S2-LbSLF11	ERE	ATTTTAAA	1638	1686	-
S2-LbSLF11	MYC	CATGTG	195	241	-
S2-LbSLF11	MYC	CATGTG	197	243	+
S2-LbSLF11	MYC	CATGTG	898	944	-
S2-LbSLF11	MYC	CATTTG	1406	1452	-
S2-LbSLF11	MYB-like sequence	TAACCA	168	214	-
S2-LbSLF11	MYB-like sequence	TAACCA	1690	1736	+
S2-LbSLF11	MYB-like sequence	TAACCA	1957	2003	-
S2-LbSLF11	W box	TTGACC	1677	1723	+
S2-LbSLF11	CGTCA-motif	CGTCA	1157	1202	-
S2-LbSLF11	AE-box	AGAAACAA	32	80	-
S2-LbSLF11	AE-box	AGAAACTT	1587	1635	+
S2-LbSLF11	TCA	TCATCTTCAT	529	578	-
S2-LbSLF11	ARE	AAACCA	563	609	-
S2-LbSLF11	GT1-motif	GGTTAAT	1546	1593	+
S2-LbSLF11	GT1-motif	GGTTAA	1689	1735	-
S2-LbSLF11	TATA-box	ATATAT	57	103	+
S2-LbSLF11	TATA-box	TATA	58	102	+
S2-LbSLF11	TATA-box	ATATAA	94	140	+
S2-LbSLF11	TATA-box	TATA	95	139	+
S2-LbSLF11	TATA-box	TATAA	171	216	-
S2-LbSLF11	TATA-box	TATA	172	216	+
S2-LbSLF11	TATA-box	TATAA	218	263	-
S2-LbSLF11	TATA-box	TATA	219	263	+
S2-LbSLF11	TATA-box	TATAAAT	229	276	-
S2-LbSLF11	TATA-box	TATAAA	230	276	-
S2-LbSLF11	TATA-box	TATAA	231	276	-
S2-LbSLF11	TATA-box	TATA	232	276	+
S2-LbSLF11	TATA-box	ATATAT	253	299	+
S2-LbSLF11	TATA-box	TATA	254	298	+
S2-LbSLF11	TATA-box	TATTTAAA	286	334	+
S2-LbSLF11	TATA-box	ATTATA	385	431	+
S2-LbSLF11	TATA-box	TATAA	386	431	-
S2-LbSLF11	TATA-box	TATA	387	431	+
S2-LbSLF11	TATA-box	TATATAA	400	447	-
S2-LbSLF11	TATA-box	TATATA	401	447	+
S2-LbSLF11	TATA-box	ATATAA	402	448	+
S2-LbSLF11	TATA-box	TATA	403	447	+
S2-LbSLF11	TATA-box	TATAAA	647	693	-
S2-LbSLF11	TATA-box	TATAA	648	693	-
S2-LbSLF11	TATA-box	TATA	649	693	+
S2-LbSLF11	TATA-box	TATA	704	748	+
S2-LbSLF11	TATA-box	TATAAAA	708	755	-
S2-LbSLF11	TATA-box	TATAAA	709	755	-
S2-LbSLF11	TATA-box	TATAA	710	755	-
S2-LbSLF11	TATA-box	TATA	711	755	+
S2-LbSLF11	TATA-box	TATAAAA	800	847	-
S2-LbSLF11	TATA-box	TATAAA	801	847	-
S2-LbSLF11	TATA-box	TATAA	802	847	-
S2-LbSLF11	TATA-box	TATA	803	847	+
S2-LbSLF11	TATA-box	TATA	826	870	+
S2-LbSLF11	TATA-box	TATA	935	979	+
S2-LbSLF11	TATA-box	TAAAGATT	964	1012	-
S2-LbSLF11	TATA-box	TATAA	1007	1052	-
S2-LbSLF11	TATA-box	TATA	1008	1052	-
S2-LbSLF11	TATA-box	ATATAA	1049	1095	+
S2-LbSLF11	TATA-box	TATA	1050	1094	-
S2-LbSLF11	TATA-box	TATAA	1101	1146	-
S2-LbSLF11	TATA-box	TATA	1102	1146	-
S2-LbSLF11	TATA-box	TATA	1458	1502	-
S2-LbSLF11	TATA-box	ATATAA	1862	1908	+
S2-LbSLF11	TATA-box	TATA	1863	1907	-
S2-LbSLF11	TATA-box	TATA	1896	1940	-
S2-LbSLF11	ABRE3a	TACGTG	1274	1320	+
S2-LbSLF11	ABRE	ACGTG	0	45	+
S2-LbSLF11	ABRE	TACGGTC	695	742	+
S2-LbSLF11	ABRE	TACGGTC	717	764	-
S2-LbSLF11	ABRE	TACGGTC	730	777	-
S2-LbSLF11	ABRE	TACGGTC	787	834	+
S2-LbSLF11	ABRE	ACGTG	1275	1320	+
S2-LbSLF11	LAMP-element	CTTTATCA	1022	1070	+
S2-LbSLF11	AAGAA-motif	GAAAGAA	1581	1628	+
S2-LbSLF11	I-box	GTATAAGGCC	825	874	+
S2-LbSLF11	WUN-motif	CCATTTCAA	1873	1922	-
S2-LbSLF11	TGACG-motif	TGACG	1157	1202	+
S2-LbSLF11	CARE	CAACTCCC	63	111	+
S2-LbSLF11	CAAT-box	CAAT	92	136	+
S2-LbSLF11	CAAT-box	CAAT	107	151	+
S2-LbSLF11	CAAT-box	CAAT	140	184	+
S2-LbSLF11	CAAT-box	CAAAT	142	187	-
S2-LbSLF11	CAAT-box	CAAT	151	195	+
S2-LbSLF11	CAAT-box	CAAT	164	208	-
S2-LbSLF11	CAAT-box	CAAT	251	295	+
S2-LbSLF11	CAAT-box	CAAT	259	303	+
S2-LbSLF11	CAAT-box	CAAT	339	383	+
S2-LbSLF11	CAAT-box	CAAT	556	600	-
S2-LbSLF11	CAAT-box	CAAAT	664	709	-
S2-LbSLF11	CAAT-box	CCAAT	874	919	+
S2-LbSLF11	CAAT-box	CAAT	875	919	+
S2-LbSLF11	CAAT-box	CAAT	920	964	+
S2-LbSLF11	CAAT-box	CAAT	963	1007	+
S2-LbSLF11	CAAT-box	CAAT	1028	1072	+
S2-LbSLF11	CAAT-box	CAAT	1043	1087	+
S2-LbSLF11	CAAT-box	CAAT	1139	1183	-
S2-LbSLF11	CAAT-box	CAAT	1197	1241	+
S2-LbSLF11	CAAT-box	CAAT	1246	1290	-
S2-LbSLF11	CAAT-box	CAAT	1290	1334	+
S2-LbSLF11	CAAT-box	CAAAT	1301	1346	+
S2-LbSLF11	CAAT-box	CAAAT	1406	1451	+
S2-LbSLF11	CAAT-box	CAAT	1525	1569	+
S2-LbSLF11	CAAT-box	CAAAT	1574	1619	-
S2-LbSLF11	CAAT-box	CAAT	1606	1650	-
S2-LbSLF11	CAAT-box	CAAT	1612	1656	+
S2-LbSLF11	CAAT-box	CAAAT	1675	1720	-
S2-LbSLF11	CAAT-box	CAAT	1741	1785	+
S2-LbSLF11	CAAT-box	CAAT	1764	1808	-
S2-LbSLF11	CAAT-box	CCAAT	1775	1820	-
S2-LbSLF11	CAAT-box	CCAAT	1782	1827	-
S2-LbSLF11	CAAT-box	CAAAT	1825	1870	-
S2-LbSLF11	CAAT-box	CCCAATTT	1854	1902	-
S2-LbSLF11	CAAT-box	CCAAT	1856	1901	-
S2-LbSLF11	CAAT-box	CAAT	1872	1916	-
S2-LbSLF11	CAAT-box	CAAT	1899	1943	-
S2-LbSLF11	CAAT-box	CAAAT	1922	1967	-
S2-LbSLF11	CAAT-box	CAAT	1964	2008	-
S2-LbSLF11	as-1	TGACG	1157	1202	+
S2-LbSLF11	GATA-motif	AAGGATAAGG	1455	1504	+
S2-LbSLF11	TATA	TATAAAAT	707	755	-
S2-LbSLF11	ABRE4	CACGTA	1274	1320	-
S2-LbSLF11	G-box	TACGTG	1274	1320	+
S2-LbSLF11	3-AF3 binding site	CACTATCTAAC	1959	2009	-
S2-LbSLF11	AT~TATA-box	TATATA	401	447	+
S2-LbSLF11	TATC-box	TATCCCA	1858	1905	-
S2-LbSLF11	MYB	TAACCA	168	214	-
S2-LbSLF11	MYB	CAACCA	1253	1299	-
S2-LbSLF11	MYB	CAACCA	1284	1330	-
S2-LbSLF11	MYB	TAACCA	1690	1736	+
S2-LbSLF11	MYB	TAACCA	1957	2003	-
S2-LbSLF11	Box 4	ATTAAT	1728	1774	-
S2-LbSLF11	TC-rich repeats	GTTTTCTTAC	188	237	+
S2-LbSLF11	Unnamed__1	CGTGG	1276	1321	+
S2-LbSLF11	Unnamed__1	CGTGG	1888	1933	-
S2-LbSLF11	Unnamed__4	CTCC	48	92	+
S2-LbSLF11	Unnamed__4	CTCC	66	110	+
S2-LbSLF11	Unnamed__4	CTCC	157	201	+
S2-LbSLF11	Unnamed__4	CTCC	471	515	-
S2-LbSLF11	Unnamed__4	CTCC	575	619	-
S2-LbSLF11	Unnamed__4	CTCC	587	631	-
S2-LbSLF11	Unnamed__4	CTCC	605	649	-
S2-LbSLF11	Unnamed__4	CTCC	872	916	+
S2-LbSLF11	Unnamed__4	CTCC	1012	1056	+
S2-LbSLF12	TATA-box	TATA	32	76	+
S2-LbSLF12	TATA-box	ATATAT	66	112	+
S2-LbSLF12	TATA-box	TATA	67	111	+
S2-LbSLF12	TATA-box	TATAA	90	135	-
S2-LbSLF12	TATA-box	TATA	91	135	+
S2-LbSLF12	TATA-box	TATAAAA	145	192	-
S2-LbSLF12	TATA-box	TATAAA	146	192	-
S2-LbSLF12	TATA-box	TATAA	147	192	-
S2-LbSLF12	TATA-box	TATA	148	192	+
S2-LbSLF12	TATA-box	ATATAT	452	498	+
S2-LbSLF12	TATA-box	TATATA	453	499	+
S2-LbSLF12	TATA-box	TATA	455	499	+
S2-LbSLF12	TATA-box	TATAA	912	957	-
S2-LbSLF12	TATA-box	TATA	913	957	+
S2-LbSLF12	TATA-box	TACAAAA	1020	1067	+
S2-LbSLF12	TATA-box	ATTATA	1410	1456	+
S2-LbSLF12	TATA-box	TATATAA	1411	1458	-
S2-LbSLF12	TATA-box	TATATA	1412	1458	-
S2-LbSLF12	TATA-box	ATATAA	1413	1459	+
S2-LbSLF12	TATA-box	TATA	1414	1458	-
S2-LbSLF12	TATA-box	TATAA	1460	1505	-
S2-LbSLF12	TATA-box	TATA	1461	1505	-
S2-LbSLF12	TATA-box	ATATAT	1654	1700	-
S2-LbSLF12	TATA-box	TATA	1655	1699	-
S2-LbSLF12	TATA-box	ATATAA	1727	1773	+
S2-LbSLF12	TATA-box	TATA	1728	1772	-
S2-LbSLF12	TATA-box	TACATAAA	1736	1784	-
S2-LbSLF12	TATA-box	TATATA	1798	1844	-
S2-LbSLF12	TATA-box	TATA	1800	1844	-
S2-LbSLF12	TATA-box	TATA	1823	1867	-
S2-LbSLF12	TATA-box	TATA	1970	2014	-
S2-LbSLF12	ABRE	ACGTG	661	706	-
S2-LbSLF12	chs-CMA1a	TTACTTAA	1940	1988	+
S2-LbSLF12	ARE	AAACCA	486	532	+
S2-LbSLF12	W box	TTGACC	682	728	+
S2-LbSLF12	W box	TTGACC	1542	1588	+
S2-LbSLF12	GCN4_motif	TGAGTCA	1155	1202	-
S2-LbSLF12	GCN4_motif	TGAGTCA	1701	1748	+
S2-LbSLF12	Unnamed__16	GCTGCCCGTC	528	577	+
S2-LbSLF12	AE-box	AGAAACTT	261	309	-
S2-LbSLF12	MYC	CATGTG	740	786	+
S2-LbSLF12	MYC	CATTTG	1163	1209	-
S2-LbSLF12	MYC	CAATTG	1539	1585	-
S2-LbSLF12	MYC	CATTTG	1563	1609	-
S2-LbSLF12	MYC	CATGTG	1628	1674	-
S2-LbSLF12	TGA-element	AACGAC	678	724	-
S2-LbSLF12	TGA-element	AACGAC	1189	1235	+
S2-LbSLF12	Box 4	ATTAAT	151	197	+
S2-LbSLF12	Unnamed__1	CGTGG	660	705	-
S2-LbSLF12	Unnamed__4	CTCC	24	68	-
S2-LbSLF12	Unnamed__4	CTCC	312	356	-
S2-LbSLF12	Unnamed__4	CTCC	334	378	-
S2-LbSLF12	Unnamed__4	CTCC	356	400	+
S2-LbSLF12	Unnamed__4	CTCC	369	413	-
S2-LbSLF12	Unnamed__4	CTCC	544	588	+
S2-LbSLF12	Unnamed__4	CTCC	757	801	+
S2-LbSLF12	Unnamed__4	CTCC	776	820	+
S2-LbSLF12	Unnamed__4	CTCC	862	906	+
S2-LbSLF12	Unnamed__4	CTCC	1277	1321	-
S2-LbSLF12	Unnamed__4	CTCC	1499	1543	+
S2-LbSLF12	3-AF1 binding site	TAAGAGAGGAA	353	403	-
S2-LbSLF12	STRE	AGGGG	174	219	+
S2-LbSLF12	STRE	AGGGG	239	284	+
S2-LbSLF12	STRE	AGGGG	319	364	+
S2-LbSLF12	STRE	AGGGG	686	731	-
S2-LbSLF12	STRE	AGGGG	1468	1513	+
S2-LbSLF12	AT~TATA-box	TATATA	453	499	+
S2-LbSLF12	AT~TATA-box	TATATA	1412	1458	-
S2-LbSLF12	AT~TATA-box	TATATA	1798	1844	-
S2-LbSLF12	CAAT-box	CAAT	76	120	-
S2-LbSLF12	CAAT-box	CAAT	95	139	-
S2-LbSLF12	CAAT-box	CAAT	117	161	-
S2-LbSLF12	CAAT-box	CAAT	162	206	-
S2-LbSLF12	CAAT-box	CAAAT	275	320	+
S2-LbSLF12	CAAT-box	CAAT	281	325	-
S2-LbSLF12	CAAT-box	CCAAT	331	376	-
S2-LbSLF12	CAAT-box	CAAT	342	386	-
S2-LbSLF12	CAAT-box	CAAAT	400	445	-
S2-LbSLF12	CAAT-box	CAAT	450	494	+
S2-LbSLF12	CAAT-box	CAAT	477	521	+
S2-LbSLF12	CAAT-box	CAAAT	511	556	+
S2-LbSLF12	CAAT-box	CAAT	586	630	+
S2-LbSLF12	CAAT-box	CAAT	629	673	+
S2-LbSLF12	CAAT-box	CAAAT	823	868	+
S2-LbSLF12	CAAT-box	CAAAT	835	880	+
S2-LbSLF12	CAAT-box	CAAT	870	914	+
S2-LbSLF12	CAAT-box	CAAT	1089	1133	+
S2-LbSLF12	CAAT-box	CAAT	1112	1156	+
S2-LbSLF12	CAAT-box	CAAT	1134	1178	+
S2-LbSLF12	CAAT-box	CAAT	1152	1196	+
S2-LbSLF12	CAAT-box	CAAAT	1163	1208	+
S2-LbSLF12	CAAT-box	CAAT	1201	1245	-
S2-LbSLF12	CAAT-box	CAAT	1288	1332	-
S2-LbSLF12	CAAT-box	TGCCAAC	1391	1438	+
S2-LbSLF12	CAAT-box	CAAAT	1434	1479	+
S2-LbSLF12	CAAT-box	CCAAT	1501	1546	+
S2-LbSLF12	CAAT-box	CAAT	1502	1546	+
S2-LbSLF12	CAAT-box	CAAT	1539	1583	+
S2-LbSLF12	CAAT-box	CAAT	1541	1585	-
S2-LbSLF12	CAAT-box	CAAAT	1563	1608	+
S2-LbSLF12	CAAT-box	CAAT	1639	1683	+
S2-LbSLF12	CAAT-box	CAAT	1686	1730	-
S2-LbSLF12	CAAT-box	CAAT	1743	1787	-
S2-LbSLF12	CAAT-box	CCAAT	1755	1800	+
S2-LbSLF12	CAAT-box	CAAT	1756	1800	+
S2-LbSLF12	CAAT-box	CAAT	1809	1853	+
S2-LbSLF12	CAAT-box	CAAT	1841	1885	-
S2-LbSLF12	CAAT-box	CAAAT	1851	1896	-
S2-LbSLF12	CAAT-box	CAAT	1893	1937	+
S2-LbSLF12	CAAT-box	CCAAT	1897	1942	+
S2-LbSLF12	CAAT-box	CAAT	1898	1942	+
S2-LbSLF12	CAAT-box	CAAAT	1900	1945	-
S2-LbSLF12	CAAT-box	CAAT	1926	1970	+
S2-LbSLF12	CAAT-box	CCAAT	1950	1995	+
S2-LbSLF12	CAAT-box	CAAT	1951	1995	+
S2-LbSLF12	H-box	CCTACCNNNNNNNCTNNNNA	1145	1194	+
S2-LbSLF12	GATA-motif	GATAGGA	56	103	-
S2-LbSLF12	G-box	CACGTC	661	707	+
S2-LbSLF12	G-box	CACGAC	664	710	-
S2-LbSLF12	P-box	CCTTTTG	1248	1295	-
S2-LbSLF12	AAGAA-motif	GAAAGAA	1309	1356	+
S2-LbSLF12	AAGAA-motif	GAAAGAA	1575	1622	+
S2-LbSLF12	TCCC-motif	TCTCCCT	22	69	-
S2-LbSLF13	G-Box	CACGTT	1201	1247	-
S2-LbSLF13	G-Box	CACGTT	1763	1809	-
S2-LbSLF13	Unnamed__8	TCCACGTAGA	1859	1908	-
S2-LbSLF13	MYB-like sequence	TAACCA	1010	1056	+
S2-LbSLF13	W box	TTGACC	1243	1289	-
S2-LbSLF13	AE-box	AGAAACAA	617	665	+
S2-LbSLF13	CGTCA-motif	CGTCA	232	277	+
S2-LbSLF13	CGTCA-motif	CGTCA	1656	1701	-
S2-LbSLF13	MYC	CATTTG	366	412	-
S2-LbSLF13	MYC	CATTTG	540	586	-
S2-LbSLF13	MYC	CATTTG	909	955	-
S2-LbSLF13	MYC	CATTTG	1471	1517	-
S2-LbSLF13	TCA-element	CCATCTTTTT	1816	1865	-
S2-LbSLF13	TATA-box	TATACA	193	239	-
S2-LbSLF13	TATA-box	TATA	195	239	+
S2-LbSLF13	TATA-box	ATTATA	209	255	+
S2-LbSLF13	TATA-box	TATAA	210	255	-
S2-LbSLF13	TATA-box	TATA	211	255	+
S2-LbSLF13	TATA-box	TATA	491	535	+
S2-LbSLF13	TATA-box	ATATAT	522	568	+
S2-LbSLF13	TATA-box	TATATA	523	569	+
S2-LbSLF13	TATA-box	TATA	525	569	+
S2-LbSLF13	TATA-box	taTATAAAtc	549	598	+
S2-LbSLF13	TATA-box	ATATAA	550	596	+
S2-LbSLF13	TATA-box	TATA	551	595	+
S2-LbSLF13	TATA-box	TATA	982	1026	-
S2-LbSLF13	TATA-box	ccTATAAAaa	1262	1311	-
S2-LbSLF13	TATA-box	ATATAA	1490	1536	+
S2-LbSLF13	TATA-box	TATA	1491	1535	-
S2-LbSLF13	TATA-box	ATATAT	1513	1559	-
S2-LbSLF13	TATA-box	TATA	1514	1558	-
S2-LbSLF13	TATA-box	TATAA	1583	1628	-
S2-LbSLF13	TATA-box	TATA	1584	1628	-
S2-LbSLF13	TATA-box	TATAAAA	1710	1757	-
S2-LbSLF13	TATA-box	TATAAA	1711	1757	-
S2-LbSLF13	TATA-box	TATAA	1712	1757	-
S2-LbSLF13	TATA-box	TATA	1713	1757	-
S2-LbSLF13	TATA-box	TACAAAA	1735	1782	+
S2-LbSLF13	TATA-box	TATTTAAA	1796	1844	-
S2-LbSLF13	TATA-box	ATATAT	1801	1847	-
S2-LbSLF13	TATA-box	TATATA	1802	1848	-
S2-LbSLF13	TATA-box	ATATAA	1803	1849	+
S2-LbSLF13	TATA-box	TATA	1804	1848	-
S2-LbSLF13	TATA-box	TATA	1827	1871	-
S2-LbSLF13	TATA-box	ATTATA	1948	1994	+
S2-LbSLF13	TATA-box	TATAA	1949	1994	-
S2-LbSLF13	TATA-box	TATA	1950	1994	-
S2-LbSLF13	GT1-motif	GGTTAA	69	115	+
S2-LbSLF13	GT1-motif	GGTTAA	86	132	+
S2-LbSLF13	GT1-motif	GGTTAA	145	191	+
S2-LbSLF13	Unnamed__14	TCCACGTAGA	1859	1908	-
S2-LbSLF13	ABRE	ACGTG	230	275	-
S2-LbSLF13	ABRE	ACGTG	528	573	+
S2-LbSLF13	ABRE	ACGTG	1202	1247	+
S2-LbSLF13	ABRE	ACGTG	1764	1809	+
S2-LbSLF13	ABRE	ACGTG	1862	1907	+
S2-LbSLF13	ABRE3a	TACGTG	527	573	+
S2-LbSLF13	ABRE3a	TACGTG	1861	1907	+
S2-LbSLF13	Myb	TAACTG	1215	1261	+
S2-LbSLF13	ARE	AAACCA	460	506	+
S2-LbSLF13	TATA	TATAAAAT	1709	1757	-
S2-LbSLF13	TATA	TATAAAAT	1827	1875	+
S2-LbSLF13	as-1	TGACG	232	277	-
S2-LbSLF13	as-1	TGACG	1656	1701	+
S2-LbSLF13	MBSI	aaaAaaC(G/C)GTTA	1215	1266	-
S2-LbSLF13	CAAT-box	CAAT	18	62	-
S2-LbSLF13	CAAT-box	CAAT	78	122	+
S2-LbSLF13	CAAT-box	CAAT	151	195	+
S2-LbSLF13	CAAT-box	CCAAT	170	215	-
S2-LbSLF13	CAAT-box	CAAT	215	259	-
S2-LbSLF13	CAAT-box	CAAAT	366	411	+
S2-LbSLF13	CAAT-box	CAAT	409	453	+
S2-LbSLF13	CAAT-box	CCAAT	430	475	+
S2-LbSLF13	CAAT-box	CAAT	431	475	+
S2-LbSLF13	CAAT-box	CAAT	451	495	-
S2-LbSLF13	CAAT-box	CCAAT	513	558	-
S2-LbSLF13	CAAT-box	CAAT	520	564	+
S2-LbSLF13	CAAT-box	CAAAT	540	585	+
S2-LbSLF13	CAAT-box	CAAAT	622	667	+
S2-LbSLF13	CAAT-box	CAAAT	625	670	-
S2-LbSLF13	CAAT-box	CAAAT	767	812	+
S2-LbSLF13	CAAT-box	CAAAT	827	872	+
S2-LbSLF13	CAAT-box	CAAAT	839	884	-
S2-LbSLF13	CAAT-box	CAAAT	861	906	+
S2-LbSLF13	CAAT-box	CAAAT	909	954	+
S2-LbSLF13	CAAT-box	CAAT	1059	1103	-
S2-LbSLF13	CAAT-box	CAAT	1090	1134	-
S2-LbSLF13	CAAT-box	CAAT	1109	1153	+
S2-LbSLF13	CAAT-box	CAAAT	1137	1182	+
S2-LbSLF13	CAAT-box	CAAT	1142	1186	+
S2-LbSLF13	CAAT-box	CAAT	1255	1299	+
S2-LbSLF13	CAAT-box	CAAAT	1313	1358	+
S2-LbSLF13	CAAT-box	CAAAT	1321	1366	+
S2-LbSLF13	CAAT-box	CAAT	1339	1383	-
S2-LbSLF13	CAAT-box	CCAAT	1374	1419	+
S2-LbSLF13	CAAT-box	CAAT	1375	1419	+
S2-LbSLF13	CAAT-box	CAAAT	1383	1428	-
S2-LbSLF13	CAAT-box	CCAAT	1421	1466	+
S2-LbSLF13	CAAT-box	CAAT	1422	1466	+
S2-LbSLF13	CAAT-box	CAAT	1432	1476	-
S2-LbSLF13	CAAT-box	CAAT	1462	1506	+
S2-LbSLF13	CAAT-box	CAAAT	1471	1516	+
S2-LbSLF13	CAAT-box	CAAT	1482	1526	-
S2-LbSLF13	CAAT-box	CAAT	1511	1555	+
S2-LbSLF13	CAAT-box	CAAT	1560	1604	+
S2-LbSLF13	CAAT-box	CAAAT	1564	1609	+
S2-LbSLF13	CAAT-box	CAAT	1615	1659	+
S2-LbSLF13	CAAT-box	CAAT	1644	1688	+
S2-LbSLF13	CAAT-box	CAAAT	1706	1751	+
S2-LbSLF13	CAAT-box	CAAT	1724	1768	+
S2-LbSLF13	CAAT-box	CAAAT	1741	1786	-
S2-LbSLF13	CAAT-box	CAAT	1822	1866	-
S2-LbSLF13	CAAT-box	CAAT	1946	1990	+
S2-LbSLF13	P-box	CCTTTTG	606	653	-
S2-LbSLF13	G-box	CACGTC	230	276	+
S2-LbSLF13	G-box	TACGTG	527	573	+
S2-LbSLF13	G-box	TAAACGTG	1761	1809	+
S2-LbSLF13	G-box	TACGTG	1861	1907	+
S2-LbSLF13	ABRE4	CACGTA	527	573	-
S2-LbSLF13	ABRE4	CACGTA	1861	1907	-
S2-LbSLF13	Unnamed__10	TCCACGTAGA	1859	1908	-
S2-LbSLF13	AAGAA-motif	gGTAAAGAAA	398	447	+
S2-LbSLF13	AAGAA-motif	GAAAGAA	670	717	-
S2-LbSLF13	AAGAA-motif	GAAAGAA	775	822	+
S2-LbSLF13	AAGAA-motif	GAAAGAA	1062	1109	+
S2-LbSLF13	AAGAA-motif	GAAAGAA	1682	1729	-
S2-LbSLF13	TGACG-motif	TGACG	232	277	-
S2-LbSLF13	TGACG-motif	TGACG	1656	1701	+
S2-LbSLF13	Box II	ACACGTAGA	1859	1908	-
S2-LbSLF13	WUN-motif	AAATTACT	862	910	+
S2-LbSLF13	Unnamed__12	TCCACGTAGA	1859	1908	-
S2-LbSLF13	Box 4	ATTAAT	7	53	+
S2-LbSLF13	Box 4	ATTAAT	411	457	+
S2-LbSLF13	Box 4	ATTAAT	441	487	+
S2-LbSLF13	Box 4	ATTAAT	639	685	+
S2-LbSLF13	Box 4	ATTAAT	781	827	+
S2-LbSLF13	Box 4	ATTAAT	1478	1524	-
S2-LbSLF13	Box 4	ATTAAT	1716	1762	-
S2-LbSLF13	MYB	TAACCA	1010	1056	+
S2-LbSLF13	MYB	CAACCA	1545	1591	-
S2-LbSLF13	Unnamed__4	CTCC	129	173	+
S2-LbSLF13	Unnamed__4	CTCC	383	427	+
S2-LbSLF13	Unnamed__4	CTCC	661	705	-
S2-LbSLF13	Unnamed__4	CTCC	719	763	+
S2-LbSLF13	Unnamed__4	CTCC	882	926	-
S2-LbSLF13	Unnamed__4	CTCC	901	945	-
S2-LbSLF13	Unnamed__4	CTCC	941	985	-
S2-LbSLF13	Unnamed__4	CTCC	974	1018	-
S2-LbSLF13	Unnamed__4	CTCC	994	1038	+
S2-LbSLF13	Unnamed__1	CGTGG	229	274	-
S2-LbSLF13	AT~TATA-box	TATATA	523	569	+
S2-LbSLF13	AT~TATA-box	TATATA	1802	1848	-
S2-LbSLF13	WRE3	CCACCT	500	546	-
S2-LbSLF13	WRE3	CCACCT	1924	1970	+
S2-LbSLF13	LTR	CCGAAA	673	719	-
S2-LbSLF13	Gap-box	CAAATGAA(A/G)A	540	589	+
S2-LbSLF13	STRE	AGGGG	274	319	+
S2-LbSLF13	STRE	AGGGG	805	850	-
S2-LbSLF13	MRE	AACCTAA	1811	1858	+
S2-LbSLF2	TATA-box	TATA	148	192	+
S2-LbSLF2	TATA-box	ATATAT	313	359	+
S2-LbSLF2	TATA-box	TATA	314	358	+
S2-LbSLF2	TATA-box	TATA	401	445	+
S2-LbSLF2	TATA-box	TACAAAA	465	512	-
S2-LbSLF2	TATA-box	ATATAA	568	614	+
S2-LbSLF2	TATA-box	TATA	569	613	+
S2-LbSLF2	TATA-box	TATACA	644	690	-
S2-LbSLF2	TATA-box	TATA	646	690	+
S2-LbSLF2	TATA-box	TATAA	724	769	-
S2-LbSLF2	TATA-box	TATA	725	769	+
S2-LbSLF2	TATA-box	TATAA	817	862	-
S2-LbSLF2	TATA-box	TATA	818	862	+
S2-LbSLF2	TATA-box	TATA	873	917	+
S2-LbSLF2	TATA-box	TATA	909	953	+
S2-LbSLF2	TATA-box	TATA	928	972	+
S2-LbSLF2	TATA-box	TATA	964	1008	+
S2-LbSLF2	TATA-box	TATA	1038	1082	-
S2-LbSLF2	TATA-box	TATA	1073	1117	-
S2-LbSLF2	TATA-box	TATA	1127	1171	-
S2-LbSLF2	TATA-box	TATACA	1137	1183	-
S2-LbSLF2	TATA-box	TATA	1139	1183	-
S2-LbSLF2	TATA-box	TATAAGAA	1207	1255	-
S2-LbSLF2	TATA-box	TATAA	1210	1255	-
S2-LbSLF2	TATA-box	TATA	1211	1255	-
S2-LbSLF2	TATA-box	ATTATA	1372	1418	+
S2-LbSLF2	TATA-box	TATAA	1373	1418	-
S2-LbSLF2	TATA-box	TATA	1374	1418	-
S2-LbSLF2	TATA-box	ATATAA	1549	1595	+
S2-LbSLF2	TATA-box	TATA	1550	1594	-
S2-LbSLF2	TATA-box	ATTATA	1615	1661	+
S2-LbSLF2	TATA-box	TATAA	1616	1661	-
S2-LbSLF2	TATA-box	TATA	1617	1661	-
S2-LbSLF2	TATA-box	TATACA	1770	1816	-
S2-LbSLF2	TATA-box	TATA	1772	1816	-
S2-LbSLF2	AT-rich element	ATAGAAATCAA	591	641	-
S2-LbSLF2	LAMP-element	CTTTATCA	1902	1950	-
S2-LbSLF2	TCA	TCATCTTCAT	1630	1679	+
S2-LbSLF2	Myb	TAACTG	1189	1235	-
S2-LbSLF2	ARE	AAACCA	526	572	-
S2-LbSLF2	MYB-like sequence	TAACCA	511	557	-
S2-LbSLF2	CGTCA-motif	CGTCA	754	799	-
S2-LbSLF2	CGTCA-motif	CGTCA	801	846	+
S2-LbSLF2	TGA-box	TGACGTAA	798	846	-
S2-LbSLF2	Unnamed__16	GCTGCCCGTC	899	948	-
S2-LbSLF2	Unnamed__16	GCTGCCCGTC	954	1003	-
S2-LbSLF2	Unnamed__16	GCTGCCCGTC	1117	1166	-
S2-LbSLF2	ACE	GACACGTATG	1536	1585	-
S2-LbSLF2	ERE	ATTTCATA	296	344	+
S2-LbSLF2	HD-Zip 3	GTAAT(G/C)ATTAC	469	518.5	+
S2-LbSLF2	MYC	CATTTG	1407	1453	+
S2-LbSLF2	MYC	CATGTG	1809	1855	-
S2-LbSLF2	MYC	CATGTG	1811	1857	+
S2-LbSLF2	TGA-element	AACGAC	451	497	+
S2-LbSLF2	MYB	TAACCA	511	557	-
S2-LbSLF2	MYB	CAACCA	1496	1542	-
S2-LbSLF2	TC-rich repeats	ATTCTCTAAC	1464	1513	-
S2-LbSLF2	Unnamed__4	CTCC	88	132	-
S2-LbSLF2	Unnamed__4	CTCC	555	599	-
S2-LbSLF2	Unnamed__4	CTCC	784	828	-
S2-LbSLF2	Unnamed__4	CTCC	806	850	+
S2-LbSLF2	Unnamed__4	CTCC	1324	1368	-
S2-LbSLF2	Unnamed__4	CTCC	1404	1448	+
S2-LbSLF2	Unnamed__4	CTCC	1418	1462	-
S2-LbSLF2	Unnamed__4	CTCC	1518	1562	+
S2-LbSLF2	TCT-motif	TCTTAC	433	479	-
S2-LbSLF2	STRE	AGGGG	85	130	+
S2-LbSLF2	STRE	AGGGG	1312	1357	-
S2-LbSLF2	LTR	CCGAAA	98	144	+
S2-LbSLF2	LTR	CCGAAA	104	150	-
S2-LbSLF2	CAAT-box	CAAT	31	75	-
S2-LbSLF2	CAAT-box	CAAT	35	79	-
S2-LbSLF2	CAAT-box	CAAT	39	83	-
S2-LbSLF2	CAAT-box	CAAAT	46	91	-
S2-LbSLF2	CAAT-box	CAAAT	128	173	-
S2-LbSLF2	CAAT-box	CAAT	215	259	+
S2-LbSLF2	CAAT-box	CCAAT	559	604	+
S2-LbSLF2	CAAT-box	CAAT	560	604	+
S2-LbSLF2	CAAT-box	CAAT	598	642	+
S2-LbSLF2	CAAT-box	CAAT	709	753	-
S2-LbSLF2	CAAT-box	CAAT	1297	1341	+
S2-LbSLF2	CAAT-box	CAAAT	1408	1453	-
S2-LbSLF2	CAAT-box	CCAAT	1494	1539	-
S2-LbSLF2	CAAT-box	CAAAT	1582	1627	-
S2-LbSLF2	CAAT-box	CAAAT	1638	1683	-
S2-LbSLF2	CAAT-box	CCAAT	1866	1911	+
S2-LbSLF2	CAAT-box	CAAT	1867	1911	+
S2-LbSLF2	CAAT-box	CAAT	1882	1926	-
S2-LbSLF2	CAAT-box	CAAT	1954	1998	+
S2-LbSLF2	as-1	TGACG	754	799	+
S2-LbSLF2	as-1	TGACG	801	846	-
S2-LbSLF2	O2-site	GATGATGTGG	42	91	+
S2-LbSLF2	GA-motif	ATAGATAA	853	901	+
S2-LbSLF2	P-box	CCTTTTG	982	1029	+
S2-LbSLF2	AAGAA-motif	GAAAGAA	267	314	-
S2-LbSLF2	I-box	cGATAAGGCG	893	942	+
S2-LbSLF2	I-box	cGATAAGGCG	1111	1160	+
S2-LbSLF2	RY-element	CATGCATG	1161	1209	-
S2-LbSLF2	Sp1	GGGCGG	1010	1056	+
S2-LbSLF2	TGACG-motif	TGACG	754	799	+
S2-LbSLF2	TGACG-motif	TGACG	801	846	-
S2-LbSLF2	WUN-motif	TTATTACAT	1668	1717	-
S2-LbSLF2	WUN-motif	CCATTTCAA	1932	1981	+
S2-LbSLF3	AT~TATA-box	TATATA	523	569	+
S2-LbSLF3	AT~TATA-box	TATATA	1802	1848	-
S2-LbSLF3	LTR	CCGAAA	673	719	-
S2-LbSLF3	WRE3	CCACCT	500	546	-
S2-LbSLF3	WRE3	CCACCT	1924	1970	+
S2-LbSLF3	Gap-box	CAAATGAA(A/G)A	540	589	+
S2-LbSLF3	MRE	AACCTAA	1811	1858	+
S2-LbSLF3	STRE	AGGGG	274	319	+
S2-LbSLF3	STRE	AGGGG	805	850	-
S2-LbSLF3	Box 4	ATTAAT	7	53	+
S2-LbSLF3	Box 4	ATTAAT	411	457	+
S2-LbSLF3	Box 4	ATTAAT	441	487	+
S2-LbSLF3	Box 4	ATTAAT	639	685	+
S2-LbSLF3	Box 4	ATTAAT	781	827	+
S2-LbSLF3	Box 4	ATTAAT	1478	1524	-
S2-LbSLF3	Box 4	ATTAAT	1716	1762	-
S2-LbSLF3	MYB	TAACCA	1010	1056	+
S2-LbSLF3	MYB	CAACCA	1545	1591	-
S2-LbSLF3	Unnamed__4	CTCC	129	173	+
S2-LbSLF3	Unnamed__4	CTCC	383	427	+
S2-LbSLF3	Unnamed__4	CTCC	661	705	-
S2-LbSLF3	Unnamed__4	CTCC	719	763	+
S2-LbSLF3	Unnamed__4	CTCC	882	926	-
S2-LbSLF3	Unnamed__4	CTCC	901	945	-
S2-LbSLF3	Unnamed__4	CTCC	941	985	-
S2-LbSLF3	Unnamed__4	CTCC	974	1018	-
S2-LbSLF3	Unnamed__4	CTCC	994	1038	+
S2-LbSLF3	Unnamed__1	CGTGG	229	274	-
S2-LbSLF3	Unnamed__10	TCCACGTAGA	1859	1908	-
S2-LbSLF3	AAGAA-motif	gGTAAAGAAA	398	447	+
S2-LbSLF3	AAGAA-motif	GAAAGAA	670	717	-
S2-LbSLF3	AAGAA-motif	GAAAGAA	775	822	+
S2-LbSLF3	AAGAA-motif	GAAAGAA	1062	1109	+
S2-LbSLF3	AAGAA-motif	GAAAGAA	1682	1729	-
S2-LbSLF3	WUN-motif	AAATTACT	862	910	+
S2-LbSLF3	Box II	ACACGTAGA	1859	1908	-
S2-LbSLF3	TGACG-motif	TGACG	232	277	-
S2-LbSLF3	TGACG-motif	TGACG	1656	1701	+
S2-LbSLF3	Unnamed__12	TCCACGTAGA	1859	1908	-
S2-LbSLF3	TATA	TATAAAAT	1709	1757	-
S2-LbSLF3	TATA	TATAAAAT	1827	1875	+
S2-LbSLF3	as-1	TGACG	232	277	-
S2-LbSLF3	as-1	TGACG	1656	1701	+
S2-LbSLF3	MBSI	aaaAaaC(G/C)GTTA	1215	1266	-
S2-LbSLF3	CAAT-box	CAAT	18	62	-
S2-LbSLF3	CAAT-box	CAAT	78	122	+
S2-LbSLF3	CAAT-box	CAAT	151	195	+
S2-LbSLF3	CAAT-box	CCAAT	170	215	-
S2-LbSLF3	CAAT-box	CAAT	215	259	-
S2-LbSLF3	CAAT-box	CAAAT	366	411	+
S2-LbSLF3	CAAT-box	CAAT	409	453	+
S2-LbSLF3	CAAT-box	CCAAT	430	475	+
S2-LbSLF3	CAAT-box	CAAT	431	475	+
S2-LbSLF3	CAAT-box	CAAT	451	495	-
S2-LbSLF3	CAAT-box	CCAAT	513	558	-
S2-LbSLF3	CAAT-box	CAAT	520	564	+
S2-LbSLF3	CAAT-box	CAAAT	540	585	+
S2-LbSLF3	CAAT-box	CAAAT	622	667	+
S2-LbSLF3	CAAT-box	CAAAT	625	670	-
S2-LbSLF3	CAAT-box	CAAAT	767	812	+
S2-LbSLF3	CAAT-box	CAAAT	827	872	+
S2-LbSLF3	CAAT-box	CAAAT	839	884	-
S2-LbSLF3	CAAT-box	CAAAT	861	906	+
S2-LbSLF3	CAAT-box	CAAAT	909	954	+
S2-LbSLF3	CAAT-box	CAAT	1059	1103	-
S2-LbSLF3	CAAT-box	CAAT	1090	1134	-
S2-LbSLF3	CAAT-box	CAAT	1109	1153	+
S2-LbSLF3	CAAT-box	CAAAT	1137	1182	+
S2-LbSLF3	CAAT-box	CAAT	1142	1186	+
S2-LbSLF3	CAAT-box	CAAT	1255	1299	+
S2-LbSLF3	CAAT-box	CAAAT	1313	1358	+
S2-LbSLF3	CAAT-box	CAAAT	1321	1366	+
S2-LbSLF3	CAAT-box	CAAT	1339	1383	-
S2-LbSLF3	CAAT-box	CCAAT	1374	1419	+
S2-LbSLF3	CAAT-box	CAAT	1375	1419	+
S2-LbSLF3	CAAT-box	CAAAT	1383	1428	-
S2-LbSLF3	CAAT-box	CCAAT	1421	1466	+
S2-LbSLF3	CAAT-box	CAAT	1422	1466	+
S2-LbSLF3	CAAT-box	CAAT	1432	1476	-
S2-LbSLF3	CAAT-box	CAAT	1462	1506	+
S2-LbSLF3	CAAT-box	CAAAT	1471	1516	+
S2-LbSLF3	CAAT-box	CAAT	1482	1526	-
S2-LbSLF3	CAAT-box	CAAT	1511	1555	+
S2-LbSLF3	CAAT-box	CAAT	1560	1604	+
S2-LbSLF3	CAAT-box	CAAAT	1564	1609	+
S2-LbSLF3	CAAT-box	CAAT	1615	1659	+
S2-LbSLF3	CAAT-box	CAAT	1644	1688	+
S2-LbSLF3	CAAT-box	CAAAT	1706	1751	+
S2-LbSLF3	CAAT-box	CAAT	1724	1768	+
S2-LbSLF3	CAAT-box	CAAAT	1741	1786	-
S2-LbSLF3	CAAT-box	CAAT	1822	1866	-
S2-LbSLF3	CAAT-box	CAAT	1946	1990	+
S2-LbSLF3	P-box	CCTTTTG	606	653	-
S2-LbSLF3	G-box	CACGTC	230	276	+
S2-LbSLF3	G-box	TACGTG	527	573	+
S2-LbSLF3	G-box	TAAACGTG	1761	1809	+
S2-LbSLF3	G-box	TACGTG	1861	1907	+
S2-LbSLF3	ABRE4	CACGTA	527	573	-
S2-LbSLF3	ABRE4	CACGTA	1861	1907	-
S2-LbSLF3	Myb	TAACTG	1215	1261	+
S2-LbSLF3	ARE	AAACCA	460	506	+
S2-LbSLF3	TATA-box	TATACA	193	239	-
S2-LbSLF3	TATA-box	TATA	195	239	+
S2-LbSLF3	TATA-box	ATTATA	209	255	+
S2-LbSLF3	TATA-box	TATAA	210	255	-
S2-LbSLF3	TATA-box	TATA	211	255	+
S2-LbSLF3	TATA-box	TATA	491	535	+
S2-LbSLF3	TATA-box	ATATAT	522	568	+
S2-LbSLF3	TATA-box	TATATA	523	569	+
S2-LbSLF3	TATA-box	TATA	525	569	+
S2-LbSLF3	TATA-box	taTATAAAtc	549	598	+
S2-LbSLF3	TATA-box	ATATAA	550	596	+
S2-LbSLF3	TATA-box	TATA	551	595	+
S2-LbSLF3	TATA-box	TATA	982	1026	-
S2-LbSLF3	TATA-box	ccTATAAAaa	1262	1311	-
S2-LbSLF3	TATA-box	ATATAA	1490	1536	+
S2-LbSLF3	TATA-box	TATA	1491	1535	-
S2-LbSLF3	TATA-box	ATATAT	1513	1559	-
S2-LbSLF3	TATA-box	TATA	1514	1558	-
S2-LbSLF3	TATA-box	TATAA	1583	1628	-
S2-LbSLF3	TATA-box	TATA	1584	1628	-
S2-LbSLF3	TATA-box	TATAAAA	1710	1757	-
S2-LbSLF3	TATA-box	TATAAA	1711	1757	-
S2-LbSLF3	TATA-box	TATAA	1712	1757	-
S2-LbSLF3	TATA-box	TATA	1713	1757	-
S2-LbSLF3	TATA-box	TACAAAA	1735	1782	+
S2-LbSLF3	TATA-box	TATTTAAA	1796	1844	-
S2-LbSLF3	TATA-box	ATATAT	1801	1847	-
S2-LbSLF3	TATA-box	TATATA	1802	1848	-
S2-LbSLF3	TATA-box	ATATAA	1803	1849	+
S2-LbSLF3	TATA-box	TATA	1804	1848	-
S2-LbSLF3	TATA-box	TATA	1827	1871	-
S2-LbSLF3	TATA-box	ATTATA	1948	1994	+
S2-LbSLF3	TATA-box	TATAA	1949	1994	-
S2-LbSLF3	TATA-box	TATA	1950	1994	-
S2-LbSLF3	GT1-motif	GGTTAA	69	115	+
S2-LbSLF3	GT1-motif	GGTTAA	86	132	+
S2-LbSLF3	GT1-motif	GGTTAA	145	191	+
S2-LbSLF3	ABRE	ACGTG	230	275	-
S2-LbSLF3	ABRE	ACGTG	528	573	+
S2-LbSLF3	ABRE	ACGTG	1202	1247	+
S2-LbSLF3	ABRE	ACGTG	1764	1809	+
S2-LbSLF3	ABRE	ACGTG	1862	1907	+
S2-LbSLF3	Unnamed__14	TCCACGTAGA	1859	1908	-
S2-LbSLF3	ABRE3a	TACGTG	527	573	+
S2-LbSLF3	ABRE3a	TACGTG	1861	1907	+
S2-LbSLF3	MYC	CATTTG	366	412	-
S2-LbSLF3	MYC	CATTTG	540	586	-
S2-LbSLF3	MYC	CATTTG	909	955	-
S2-LbSLF3	MYC	CATTTG	1471	1517	-
S2-LbSLF3	TCA-element	CCATCTTTTT	1816	1865	-
S2-LbSLF3	G-Box	CACGTT	1201	1247	-
S2-LbSLF3	G-Box	CACGTT	1763	1809	-
S2-LbSLF3	Unnamed__8	TCCACGTAGA	1859	1908	-
S2-LbSLF3	MYB-like sequence	TAACCA	1010	1056	+
S2-LbSLF3	W box	TTGACC	1243	1289	-
S2-LbSLF3	AE-box	AGAAACAA	617	665	+
S2-LbSLF3	CGTCA-motif	CGTCA	232	277	+
S2-LbSLF3	CGTCA-motif	CGTCA	1656	1701	-
S2-LbSLF4	ARE	AAACCA	493	539	+
S2-LbSLF4	GC-motif	CCCCCG	366	412	-
S2-LbSLF4	Unnamed__6	taTAAATATct	1514	1564	-
S2-LbSLF4	ABRE	ACGTG	263	308	-
S2-LbSLF4	ABRE	ACGTG	561	606	+
S2-LbSLF4	ABRE	ACGTG	1203	1248	+
S2-LbSLF4	ABRE	ACGTG	1862	1907	+
S2-LbSLF4	Unnamed__14	TCCACGTAGA	1859	1908	-
S2-LbSLF4	ABRE3a	TACGTG	560	606	+
S2-LbSLF4	ABRE3a	TACGTG	1861	1907	+
S2-LbSLF4	LAMP-element	CTTTATCA	141	189	-
S2-LbSLF4	Unnamed__2	CCCCGG	201	247	+
S2-LbSLF4	TATA-box	ATATAT	50	96	+
S2-LbSLF4	TATA-box	TATA	51	95	+
S2-LbSLF4	TATA-box	TATA	83	127	+
S2-LbSLF4	TATA-box	TATAAGAA	118	166	-
S2-LbSLF4	TATA-box	TATAA	121	166	-
S2-LbSLF4	TATA-box	TATA	122	166	+
S2-LbSLF4	TATA-box	TATACA	242	288	-
S2-LbSLF4	TATA-box	TATA	244	288	+
S2-LbSLF4	TATA-box	TATA	524	568	+
S2-LbSLF4	TATA-box	ATATAT	555	601	+
S2-LbSLF4	TATA-box	TATATA	556	602	+
S2-LbSLF4	TATA-box	TATA	558	602	+
S2-LbSLF4	TATA-box	taTATAAAtc	582	631	+
S2-LbSLF4	TATA-box	ATATAA	583	629	+
S2-LbSLF4	TATA-box	TATA	584	628	+
S2-LbSLF4	TATA-box	ATATAA	854	900	+
S2-LbSLF4	TATA-box	TATA	855	899	+
S2-LbSLF4	TATA-box	TATA	983	1027	-
S2-LbSLF4	TATA-box	ccTATAAAaa	1263	1312	-
S2-LbSLF4	TATA-box	TATA	1492	1536	-
S2-LbSLF4	TATA-box	TATA	1585	1629	-
S2-LbSLF4	TATA-box	TATAAAA	1710	1757	-
S2-LbSLF4	TATA-box	TATAAA	1711	1757	-
S2-LbSLF4	TATA-box	TATAA	1712	1757	-
S2-LbSLF4	TATA-box	TATA	1713	1757	-
S2-LbSLF4	TATA-box	TACAAAA	1735	1782	+
S2-LbSLF4	TATA-box	TATTTAAA	1796	1844	-
S2-LbSLF4	TATA-box	ATATAT	1801	1847	-
S2-LbSLF4	TATA-box	TATATA	1802	1848	-
S2-LbSLF4	TATA-box	ATATAA	1803	1849	+
S2-LbSLF4	TATA-box	TATA	1804	1848	-
S2-LbSLF4	TATA-box	TATA	1827	1871	-
S2-LbSLF4	TATA-box	ATTATA	1948	1994	+
S2-LbSLF4	TATA-box	TATAA	1949	1994	-
S2-LbSLF4	TATA-box	TATA	1950	1994	-
S2-LbSLF4	MYC	CATTTG	102	148	-
S2-LbSLF4	MYC	CATTTG	399	445	-
S2-LbSLF4	MYC	CATTTG	573	619	-
S2-LbSLF4	MYC	CATTTG	943	989	-
S2-LbSLF4	CGTCA-motif	CGTCA	265	310	+
S2-LbSLF4	CGTCA-motif	CGTCA	1656	1701	-
S2-LbSLF4	AE-box	AGAAACAA	651	699	+
S2-LbSLF4	W box	TTGACC	1244	1290	-
S2-LbSLF4	MYB-like sequence	TAACCA	194	240	-
S2-LbSLF4	MYB-like sequence	TAACCA	1011	1057	+
S2-LbSLF4	G-Box	CACGTT	1202	1248	-
S2-LbSLF4	Unnamed__8	TCCACGTAGA	1859	1908	-
S2-LbSLF4	Gap-box	CAAATGAA(A/G)A	573	622	+
S2-LbSLF4	STRE	AGGGG	220	265	-
S2-LbSLF4	STRE	AGGGG	307	352	+
S2-LbSLF4	STRE	AGGGG	839	884	-
S2-LbSLF4	STRE	AGGGG	934	979	+
S2-LbSLF4	AT~TATA-box	TATATA	556	602	+
S2-LbSLF4	AT~TATA-box	TATATA	1802	1848	-
S2-LbSLF4	WRE3	CCACCT	533	579	-
S2-LbSLF4	WRE3	CCACCT	1924	1970	+
S2-LbSLF4	Unnamed__1	CGTGG	262	307	-
S2-LbSLF4	Unnamed__4	CTCC	416	460	+
S2-LbSLF4	Unnamed__4	CTCC	695	739	-
S2-LbSLF4	Unnamed__4	CTCC	753	797	+
S2-LbSLF4	Unnamed__4	CTCC	916	960	-
S2-LbSLF4	Unnamed__4	CTCC	995	1039	+
S2-LbSLF4	MYB	TAACCA	194	240	-
S2-LbSLF4	MYB	TAACCA	1011	1057	+
S2-LbSLF4	Box 4	ATTAAT	444	490	+
S2-LbSLF4	Box 4	ATTAAT	474	520	+
S2-LbSLF4	Box 4	ATTAAT	673	719	+
S2-LbSLF4	Box 4	ATTAAT	815	861	+
S2-LbSLF4	Box 4	ATTAAT	1479	1525	-
S2-LbSLF4	Box 4	ATTAAT	1716	1762	-
S2-LbSLF4	Unnamed__12	TCCACGTAGA	1859	1908	-
S2-LbSLF4	Box II	ACACGTAGA	1859	1908	-
S2-LbSLF4	TGACG-motif	TGACG	265	310	-
S2-LbSLF4	TGACG-motif	TGACG	1656	1701	+
S2-LbSLF4	Unnamed__10	TCCACGTAGA	1859	1908	-
S2-LbSLF4	AAGAA-motif	gGTAAAGAAA	431	480	+
S2-LbSLF4	AAGAA-motif	GAAAGAA	809	856	+
S2-LbSLF4	AAGAA-motif	GAAAGAA	1063	1110	+
S2-LbSLF4	AAGAA-motif	gGTAAAGAAA	1413	1462	-
S2-LbSLF4	AAGAA-motif	GAAAGAA	1682	1729	-
S2-LbSLF4	TCCC-motif	TCTCCCT	752	799	+
S2-LbSLF4	G-box	CACGAC	231	277	-
S2-LbSLF4	G-box	CACGTC	263	309	+
S2-LbSLF4	G-box	TACGTG	560	606	+
S2-LbSLF4	G-box	TACGTG	1861	1907	+
S2-LbSLF4	ABRE4	CACGTA	560	606	-
S2-LbSLF4	ABRE4	CACGTA	1861	1907	-
S2-LbSLF4	P-box	CCTTTTG	640	687	-
S2-LbSLF4	as-1	TGACG	265	310	-
S2-LbSLF4	as-1	TGACG	1656	1701	+
S2-LbSLF4	CAAT-box	CAAAT	102	147	+
S2-LbSLF4	CAAT-box	CAAT	127	171	-
S2-LbSLF4	CAAT-box	CAAAT	138	183	-
S2-LbSLF4	CAAT-box	CAAT	248	292	-
S2-LbSLF4	CAAT-box	CAAAT	399	444	+
S2-LbSLF4	CAAT-box	CAAT	442	486	+
S2-LbSLF4	CAAT-box	CCAAT	463	508	+
S2-LbSLF4	CAAT-box	CAAT	464	508	+
S2-LbSLF4	CAAT-box	CAAT	484	528	-
S2-LbSLF4	CAAT-box	CAAAT	542	587	-
S2-LbSLF4	CAAT-box	TGCCAAC	546	593	-
S2-LbSLF4	CAAT-box	CAAAT	573	618	+
S2-LbSLF4	CAAT-box	CAAAT	656	701	+
S2-LbSLF4	CAAT-box	CAAAT	659	704	-
S2-LbSLF4	CAAT-box	CAAAT	681	726	+
S2-LbSLF4	CAAT-box	CAAAT	801	846	+
S2-LbSLF4	CAAT-box	CAAT	844	888	-
S2-LbSLF4	CAAT-box	CAAAT	861	906	+
S2-LbSLF4	CAAT-box	CAAAT	873	918	-
S2-LbSLF4	CAAT-box	CAAAT	895	940	+
S2-LbSLF4	CAAT-box	CAAAT	943	988	+
S2-LbSLF4	CAAT-box	CAAT	1060	1104	-
S2-LbSLF4	CAAT-box	CAAT	1091	1135	-
S2-LbSLF4	CAAT-box	CAAT	1110	1154	+
S2-LbSLF4	CAAT-box	CAAAT	1138	1183	+
S2-LbSLF4	CAAT-box	CAAT	1143	1187	+
S2-LbSLF4	CAAT-box	CAAT	1218	1262	-
S2-LbSLF4	CAAT-box	CAAT	1256	1300	+
S2-LbSLF4	CAAT-box	CAAAT	1314	1359	+
S2-LbSLF4	CAAT-box	CAAAT	1322	1367	+
S2-LbSLF4	CAAT-box	CAAT	1340	1384	-
S2-LbSLF4	CAAT-box	CCAAT	1375	1420	+
S2-LbSLF4	CAAT-box	CAAT	1376	1420	+
S2-LbSLF4	CAAT-box	CAAAT	1384	1429	-
S2-LbSLF4	CAAT-box	CCAAT	1422	1467	+
S2-LbSLF4	CAAT-box	CAAT	1423	1467	+
S2-LbSLF4	CAAT-box	CAAT	1433	1477	-
S2-LbSLF4	CAAT-box	CAAT	1463	1507	+
S2-LbSLF4	CAAT-box	CAAAT	1472	1517	+
S2-LbSLF4	CAAT-box	CAAT	1483	1527	-
S2-LbSLF4	CAAT-box	CAAT	1561	1605	+
S2-LbSLF4	CAAT-box	CAAAT	1565	1610	+
S2-LbSLF4	CAAT-box	CAAT	1616	1660	+
S2-LbSLF4	CAAT-box	CAAT	1623	1667	+
S2-LbSLF4	CAAT-box	CAAAT	1706	1751	+
S2-LbSLF4	CAAT-box	CAAT	1724	1768	+
S2-LbSLF4	CAAT-box	CAAAT	1741	1786	-
S2-LbSLF4	CAAT-box	CAAT	1822	1866	-
S2-LbSLF4	CAAT-box	CAAT	1907	1951	+
S2-LbSLF4	CAAT-box	CAAT	1946	1990	+
S2-LbSLF4	TATA	TATAAAAT	1709	1757	-
S2-LbSLF4	TATA	TATAAAAT	1827	1875	+
S2-LbSLF4	GATA-motif	AAGGATAAGG	380	429	-
S2-LbSLF5	Box II	TGGTAATAA	156	205	-
S2-LbSLF5	TGACG-motif	TGACG	1815	1860	+
S2-LbSLF5	WUN-motif	CCATTTCAA	1932	1981	+
S2-LbSLF5	I-box	AGATAAGG	1057	1105	+
S2-LbSLF5	GA-motif	ATAGATAA	1055	1103	+
S2-LbSLF5	P-box	CCTTTTG	358	405	+
S2-LbSLF5	CAAT-box	CAAAT	11	56	+
S2-LbSLF5	CAAT-box	CAAAT	129	174	+
S2-LbSLF5	CAAT-box	CAAAT	216	261	+
S2-LbSLF5	CAAT-box	CAAT	316	360	+
S2-LbSLF5	CAAT-box	CAAT	351	395	-
S2-LbSLF5	CAAT-box	CAAAT	412	457	-
S2-LbSLF5	CAAT-box	CAAT	418	462	-
S2-LbSLF5	CAAT-box	CAAT	529	573	-
S2-LbSLF5	CAAT-box	CAAT	606	650	-
S2-LbSLF5	CAAT-box	CAAAT	708	753	+
S2-LbSLF5	CAAT-box	CAAT	801	845	+
S2-LbSLF5	CAAT-box	CAAT	814	858	-
S2-LbSLF5	CAAT-box	CAAAT	876	921	-
S2-LbSLF5	CAAT-box	CAAT	1016	1060	+
S2-LbSLF5	CAAT-box	CAAAT	1224	1269	-
S2-LbSLF5	CAAT-box	CAAAT	1253	1298	-
S2-LbSLF5	CAAT-box	CAAT	1334	1378	+
S2-LbSLF5	CAAT-box	CAAT	1374	1418	-
S2-LbSLF5	CAAT-box	CAAT	1412	1456	+
S2-LbSLF5	CAAT-box	CAAT	1429	1473	+
S2-LbSLF5	CAAT-box	CAAT	1438	1482	+
S2-LbSLF5	CAAT-box	CCAAT	1479	1524	-
S2-LbSLF5	CAAT-box	CAAAT	1519	1564	+
S2-LbSLF5	CAAT-box	CAAAT	1522	1567	-
S2-LbSLF5	CAAT-box	CAAAT	1554	1599	-
S2-LbSLF5	CAAT-box	CAAT	1582	1626	+
S2-LbSLF5	CAAT-box	CAAT	1588	1632	-
S2-LbSLF5	CAAT-box	CAAT	1595	1639	+
S2-LbSLF5	CAAT-box	CAAT	1666	1710	+
S2-LbSLF5	CAAT-box	CAAT	1687	1731	+
S2-LbSLF5	CAAT-box	CAAAT	1693	1738	+
S2-LbSLF5	CAAT-box	CAAT	1698	1742	+
S2-LbSLF5	CAAT-box	CCAAT	1866	1911	+
S2-LbSLF5	CAAT-box	CAAT	1867	1911	+
S2-LbSLF5	CAAT-box	CAAT	1882	1926	-
S2-LbSLF5	CAAT-box	CAAT	1954	1998	+
S2-LbSLF5	MBSI	aaaAaaC(G/C)GTTA	147	197.5	+
S2-LbSLF5	as-1	TGACG	1815	1860	+
S2-LbSLF5	GATA-motif	GATAGGA	467	514	+
S2-LbSLF5	TATA	TATAAAAT	563	611	-
S2-LbSLF5	STRE	AGGGG	3	48	-
S2-LbSLF5	LTR	CCGAAA	696	742	+
S2-LbSLF5	AT~TATA-box	TATATA	667	713	+
S2-LbSLF5	AT~TATA-box	TATATA	903	949	+
S2-LbSLF5	3-AF3 binding site	CACTATCTAAC	1472	1522	-
S2-LbSLF5	chs-CMA2a	TCACTTGA	293	341	+
S2-LbSLF5	Unnamed__1	CGTGG	1181	1226	+
S2-LbSLF5	Unnamed__4	CTCC	103	147	+
S2-LbSLF5	Unnamed__4	CTCC	461	505	-
S2-LbSLF5	Unnamed__4	CTCC	1305	1349	-
S2-LbSLF5	Unnamed__4	CTCC	1497	1541	+
S2-LbSLF5	Unnamed__4	CTCC	1564	1608	-
S2-LbSLF5	Unnamed__4	CTCC	1702	1746	-
S2-LbSLF5	Unnamed__4	CTCC	1724	1768	-
S2-LbSLF5	Unnamed__4	CTCC	1729	1773	-
S2-LbSLF5	MYB	TAACCA	23	69	+
S2-LbSLF5	MYB	CAACCA	212	258	+
S2-LbSLF5	MYB	TAACCA	751	797	+
S2-LbSLF5	MYB	TAACCA	1481	1527	-
S2-LbSLF5	Box 4	ATTAAT	788	834	+
S2-LbSLF5	Box 4	ATTAAT	1378	1424	-
S2-LbSLF5	Myc	TCTCTTA	404	451	+
S2-LbSLF5	MYC	CATTTG	1252	1298	+
S2-LbSLF5	MYC	CATGTG	1809	1855	-
S2-LbSLF5	MYC	CATGTG	1811	1857	+
S2-LbSLF5	ERE	ATTTTAAA	1608	1656	-
S2-LbSLF5	CGTCA-motif	CGTCA	1815	1860	-
S2-LbSLF5	AE-box	AGAAACAA	1263	1311	-
S2-LbSLF5	MYB-like sequence	TAACCA	23	69	+
S2-LbSLF5	MYB-like sequence	TAACCA	751	797	+
S2-LbSLF5	MYB-like sequence	TAACCA	1481	1527	-
S2-LbSLF5	W box	TTGACC	607	653	+
S2-LbSLF5	GCN4_motif	TGAGTCA	124	171	-
S2-LbSLF5	ARE	AAACCA	1124	1170	-
S2-LbSLF5	AT-rich sequence	TAAAATACT	1571	1620	-
S2-LbSLF5	AT-rich element	ATAGAAATCAA	398	448	-
S2-LbSLF5	AT-rich element	ATAGAAATCAA	1031	1081	+
S2-LbSLF5	chs-CMA1a	TTACTTAA	64	112	+
S2-LbSLF5	Unnamed__2	AACCTAACCT	1309	1358	+
S2-LbSLF5	Unnamed__2	CCCCGG	1845	1891	-
S2-LbSLF5	LAMP-element	CTTTATCA	1902	1950	-
S2-LbSLF5	TATA-box	ATTATA	97	143	+
S2-LbSLF5	TATA-box	TATAA	98	143	-
S2-LbSLF5	TATA-box	TATA	99	143	+
S2-LbSLF5	TATA-box	TATA	287	331	+
S2-LbSLF5	TATA-box	TATAAATA	500	548	-
S2-LbSLF5	TATA-box	TATAAAT	501	548	-
S2-LbSLF5	TATA-box	TATAAA	502	548	-
S2-LbSLF5	TATA-box	TATAA	503	548	-
S2-LbSLF5	TATA-box	TATA	504	548	+
S2-LbSLF5	TATA-box	TATAA	535	580	-
S2-LbSLF5	TATA-box	TATA	536	580	+
S2-LbSLF5	TATA-box	TATAA	547	592	-
S2-LbSLF5	TATA-box	TATA	548	592	+
S2-LbSLF5	TATA-box	TATACA	557	603	-
S2-LbSLF5	TATA-box	TATA	559	603	+
S2-LbSLF5	TATA-box	TATAAAA	564	611	-
S2-LbSLF5	TATA-box	TATAAA	565	611	-
S2-LbSLF5	TATA-box	TATAA	566	611	-
S2-LbSLF5	TATA-box	TATA	567	611	+
S2-LbSLF5	TATA-box	TATACA	576	622	-
S2-LbSLF5	TATA-box	TATA	578	622	+
S2-LbSLF5	TATA-box	TATAA	589	634	-
S2-LbSLF5	TATA-box	TATA	590	634	+
S2-LbSLF5	TATA-box	TATAA	626	671	-
S2-LbSLF5	TATA-box	TATA	627	671	+
S2-LbSLF5	TATA-box	TATAA	638	683	-
S2-LbSLF5	TATA-box	TATA	639	683	+
S2-LbSLF5	TATA-box	TATAA	649	694	-
S2-LbSLF5	TATA-box	TATA	650	694	+
S2-LbSLF5	TATA-box	TATAA	657	702	-
S2-LbSLF5	TATA-box	TATA	658	702	+
S2-LbSLF5	TATA-box	TATATA	667	713	+
S2-LbSLF5	TATA-box	ATATAA	668	714	+
S2-LbSLF5	TATA-box	TATA	669	713	+
S2-LbSLF5	TATA-box	TATA	681	725	+
S2-LbSLF5	TATA-box	TATA	769	813	+
S2-LbSLF5	TATA-box	TATAA	839	884	-
S2-LbSLF5	TATA-box	TATA	840	884	+
S2-LbSLF5	TATA-box	TATATA	903	949	+
S2-LbSLF5	TATA-box	TATA	905	949	+
S2-LbSLF5	TATA-box	TATACA	1067	1113	-
S2-LbSLF5	TATA-box	TATA	1069	1113	-
S2-LbSLF5	TATA-box	TACAAAA	1232	1279	-
S2-LbSLF5	TATA-box	TATAA	1282	1327	-
S2-LbSLF5	TATA-box	TATA	1283	1327	-
S2-LbSLF5	TATA-box	ATATAA	1293	1339	+
S2-LbSLF5	TATA-box	TATA	1294	1338	-
S2-LbSLF5	TATA-box	TATA	1719	1763	-
S2-LbSLF5	TATA-box	TATACA	1770	1816	-
S2-LbSLF5	TATA-box	TATA	1772	1816	-
S2-LbSLF5	GT1-motif	GGTTAAT	749	796	-
S2-LbSLF5	GT1-motif	GGTTAA	750	796	-
S2-LbSLF5	GT1-motif	GGTTAAT	1050	1097	+
S2-LbSLF5	GT1-motif	GGTTAA	1139	1185	+
S2-LbSLF6	MBS	CAACTG	1205	1251	-
S2-LbSLF6	MBS	CAACTG	1456	1502	+
S2-LbSLF6	Unnamed__4	CTCC	99	143	+
S2-LbSLF6	Unnamed__4	CTCC	328	372	+
S2-LbSLF6	Unnamed__4	CTCC	1354	1398	+
S2-LbSLF6	MYB	CAACAG	495	541	-
S2-LbSLF6	MYB	TAACCA	917	963	-
S2-LbSLF6	MYB	TAACCA	1182	1228	-
S2-LbSLF6	MYB	CAACCA	1412	1458	+
S2-LbSLF6	MYB	CAACCA	1771	1817	-
S2-LbSLF6	Box 4	ATTAAT	694	740	+
S2-LbSLF6	Box 4	ATTAAT	1489	1535	-
S2-LbSLF6	Box 4	ATTAAT	1643	1689	-
S2-LbSLF6	Box 4	ATTAAT	1790	1836	-
S2-LbSLF6	TC-rich repeats	GTTTTCTTAC	1447	1496	-
S2-LbSLF6	LTR	CCGAAA	1860	1906	-
S2-LbSLF6	WRE3	CCACCT	87	133	+
S2-LbSLF6	AT~TATA-box	TATATAAA	987	1035	-
S2-LbSLF6	AT~TATA-box	TATATA	989	1035	-
S2-LbSLF6	AT~TATA-box	TATATA	1295	1341	-
S2-LbSLF6	AT~TATA-box	TATATA	1297	1343	-
S2-LbSLF6	AT~TATA-box	TATATA	1580	1626	-
S2-LbSLF6	AT~TATA-box	TATATA	1582	1628	-
S2-LbSLF6	3-AF3 binding site	CACTATCTAAC	1830	1880	-
S2-LbSLF6	DRE core	GCCGAC	590	636	-
S2-LbSLF6	GA-motif	ATAGATAA	1056	1104	+
S2-LbSLF6	GA-motif	ATAGATAA	1590	1638	+
S2-LbSLF6	P-box	CCTTTTG	1660	1707	-
S2-LbSLF6	MSA-like	TCAAACGGT	1949	1998	+
S2-LbSLF6	CAAT-box	CAAT	70	114	-
S2-LbSLF6	CAAT-box	CAAAT	177	222	+
S2-LbSLF6	CAAT-box	CAAT	182	226	-
S2-LbSLF6	CAAT-box	CAAT	292	336	+
S2-LbSLF6	CAAT-box	CAAT	320	364	+
S2-LbSLF6	CAAT-box	CAAT	322	366	-
S2-LbSLF6	CAAT-box	CAAT	381	425	-
S2-LbSLF6	CAAT-box	CAAAT	429	474	-
S2-LbSLF6	CAAT-box	CAAT	587	631	-
S2-LbSLF6	CAAT-box	CAAT	616	660	-
S2-LbSLF6	CAAT-box	CCAAT	767	812	+
S2-LbSLF6	CAAT-box	CAAT	768	812	+
S2-LbSLF6	CAAT-box	CAAAT	798	843	-
S2-LbSLF6	CAAT-box	CAAAT	831	876	+
S2-LbSLF6	CAAT-box	CAAAT	885	930	-
S2-LbSLF6	CAAT-box	CAAT	901	945	+
S2-LbSLF6	CAAT-box	CAAAT	914	959	-
S2-LbSLF6	CAAT-box	CAAAT	931	976	+
S2-LbSLF6	CAAT-box	CAAAT	940	985	-
S2-LbSLF6	CAAT-box	CAAT	957	1001	+
S2-LbSLF6	CAAT-box	CAAT	1028	1072	-
S2-LbSLF6	CAAT-box	CAAT	1176	1220	+
S2-LbSLF6	CAAT-box	CAAAT	1238	1283	+
S2-LbSLF6	CAAT-box	CAAT	1243	1287	+
S2-LbSLF6	CAAT-box	TGCCAAC	1267	1314	+
S2-LbSLF6	CAAT-box	CAAT	1273	1317	+
S2-LbSLF6	CAAT-box	CAAT	1320	1364	+
S2-LbSLF6	CAAT-box	CAAT	1342	1386	-
S2-LbSLF6	CAAT-box	CAAAT	1360	1405	+
S2-LbSLF6	CAAT-box	CAAT	1363	1407	-
S2-LbSLF6	CAAT-box	CAAT	1378	1422	+
S2-LbSLF6	CAAT-box	CAAAT	1610	1655	+
S2-LbSLF6	CAAT-box	CAAT	1627	1671	+
S2-LbSLF6	CAAT-box	CCAAT	1647	1692	-
S2-LbSLF6	CAAT-box	CAAT	1746	1790	-
S2-LbSLF6	CAAT-box	CCAAT	1868	1913	+
S2-LbSLF6	CAAT-box	CAAT	1869	1913	+
S2-LbSLF6	CAAT-box	CAAAT	1937	1982	-
S2-LbSLF6	as-1	TGACG	1817	1862	+
S2-LbSLF6	CTAG-motif	ACTAGCAGAA	544	593	-
S2-LbSLF6	O2-site	GATGATGTGG	330	379	-
S2-LbSLF6	TGACG-motif	TGACG	1817	1862	+
S2-LbSLF6	AAGAA-motif	GAAAGAA	904	951	-
S2-LbSLF6	AAGAA-motif	GAAAGAA	960	1007	-
S2-LbSLF6	AAGAA-motif	GAAAGAA	1447	1494	+
S2-LbSLF6	I-box	AAGATAAGGCT	1551	1601	+
S2-LbSLF6	ABRE	ACGTG	51	96	-
S2-LbSLF6	ABRE	ACGTG	516	561	+
S2-LbSLF6	GT1-motif	GGTTAA	9	55	-
S2-LbSLF6	TATA-box	TATAA	92	137	-
S2-LbSLF6	TATA-box	TATA	93	137	+
S2-LbSLF6	TATA-box	TATA	111	155	+
S2-LbSLF6	TATA-box	TATAAAT	156	203	-
S2-LbSLF6	TATA-box	TATAAA	157	203	-
S2-LbSLF6	TATA-box	TATAA	158	203	-
S2-LbSLF6	TATA-box	TATA	159	203	+
S2-LbSLF6	TATA-box	TACAAAA	163	210	-
S2-LbSLF6	TATA-box	TATA	346	390	+
S2-LbSLF6	TATA-box	TATA	744	788	+
S2-LbSLF6	TATA-box	TATA	788	832	+
S2-LbSLF6	TATA-box	TATATTTATATTT	977	1029	+
S2-LbSLF6	TATA-box	TATAAAA	980	1027	-
S2-LbSLF6	TATA-box	TATAAA	981	1027	-
S2-LbSLF6	TATA-box	TATAA	982	1027	-
S2-LbSLF6	TATA-box	TATA	983	1027	-
S2-LbSLF6	TATA-box	taTATAAAtc	985	1034	-
S2-LbSLF6	TATA-box	TATAAAT	986	1033	-
S2-LbSLF6	TATA-box	TATAAA	987	1033	-
S2-LbSLF6	TATA-box	TATATAA	988	1035	-
S2-LbSLF6	TATA-box	TATATA	989	1035	-
S2-LbSLF6	TATA-box	ATATAA	990	1036	+
S2-LbSLF6	TATA-box	TATA	991	1035	-
S2-LbSLF6	TATA-box	TATAA	1044	1089	-
S2-LbSLF6	TATA-box	TATA	1045	1089	-
S2-LbSLF6	TATA-box	ATATAA	1049	1095	+
S2-LbSLF6	TATA-box	TATA	1050	1094	-
S2-LbSLF6	TATA-box	TATA	1055	1099	-
S2-LbSLF6	TATA-box	TATTTAAA	1112	1160	-
S2-LbSLF6	TATA-box	TATAA	1185	1230	-
S2-LbSLF6	TATA-box	TATA	1186	1230	-
S2-LbSLF6	TATA-box	TATTTAAA	1188	1236	+
S2-LbSLF6	TATA-box	TATTTAAA	1190	1238	-
S2-LbSLF6	TATA-box	TATAAA	1260	1306	-
S2-LbSLF6	TATA-box	TATAA	1261	1306	-
S2-LbSLF6	TATA-box	TATA	1262	1306	-
S2-LbSLF6	TATA-box	TATATA	1295	1341	-
S2-LbSLF6	TATA-box	ATATAT	1296	1342	-
S2-LbSLF6	TATA-box	TATATA	1297	1343	-
S2-LbSLF6	TATA-box	ATATAA	1298	1344	+
S2-LbSLF6	TATA-box	TATA	1299	1343	-
S2-LbSLF6	TATA-box	ATATAA	1380	1426	+
S2-LbSLF6	TATA-box	TATA	1381	1425	-
S2-LbSLF6	TATA-box	TATA	1478	1522	-
S2-LbSLF6	TATA-box	ATATAA	1504	1550	+
S2-LbSLF6	TATA-box	TATA	1505	1549	-
S2-LbSLF6	TATA-box	TATACA	1511	1557	-
S2-LbSLF6	TATA-box	TATA	1513	1557	-
S2-LbSLF6	TATA-box	ATATAA	1517	1563	+
S2-LbSLF6	TATA-box	TATA	1518	1562	-
S2-LbSLF6	TATA-box	TATAAAA	1567	1614	-
S2-LbSLF6	TATA-box	TATAAA	1568	1614	-
S2-LbSLF6	TATA-box	TATAA	1569	1614	-
S2-LbSLF6	TATA-box	TATA	1570	1614	-
S2-LbSLF6	TATA-box	TATACA	1578	1624	-
S2-LbSLF6	TATA-box	TATATA	1580	1626	-
S2-LbSLF6	TATA-box	ATATAT	1581	1627	-
S2-LbSLF6	TATA-box	TATATA	1582	1628	-
S2-LbSLF6	TATA-box	TATA	1584	1628	-
S2-LbSLF6	Myb-binding site	CAACAG	495	541	-
S2-LbSLF6	ARE	AAACCA	1278	1324	+
S2-LbSLF6	Myb	CAACTG	1205	1251	-
S2-LbSLF6	Myb	CAACTG	1456	1502	+
S2-LbSLF6	CGTCA-motif	CGTCA	1817	1862	-
S2-LbSLF6	AE-box	AGAAACTT	416	464	+
S2-LbSLF6	MYB-like sequence	TAACCA	917	963	-
S2-LbSLF6	MYB-like sequence	TAACCA	1182	1228	-
S2-LbSLF6	GCN4_motif	TGAGTCA	573	620	+
S2-LbSLF6	G-Box	CACGTT	51	97	+
S2-LbSLF6	G-Box	CACGTT	515	561	-
S2-LbSLF6	dOCT	CTCGGATC	461	509	-
S2-LbSLF6	MYC	CATGTG	20	66	+
S2-LbSLF6	MYC	CATGTG	193	239	+
S2-LbSLF6	MYC	CAATTG	320	366	+
S2-LbSLF6	MYC	CATTTG	797	843	+
S2-LbSLF6	MYC	CATTTG	913	959	+
S2-LbSLF6	MYC	CATTTG	931	977	-
S2-LbSLF6	MYC	CATTTG	1610	1656	-
S2-LbSLF6	MYC	CATTTG	1936	1982	+
S2-LbSLF6	ERE	ATTTCATA	361	409	+
S2-LbSLF6	ERE	ATTTTAAA	1021	1069	+
S2-LbSLF7	Box 4	ATTAAT	694	740	+
S2-LbSLF7	Box 4	ATTAAT	1489	1535	-
S2-LbSLF7	Box 4	ATTAAT	1643	1689	-
S2-LbSLF7	Box 4	ATTAAT	1790	1836	-
S2-LbSLF7	TC-rich repeats	GTTTTCTTAC	1447	1496	-
S2-LbSLF7	MYB	CAACAG	495	541	-
S2-LbSLF7	MYB	TAACCA	917	963	-
S2-LbSLF7	MYB	TAACCA	1182	1228	-
S2-LbSLF7	MYB	CAACCA	1412	1458	+
S2-LbSLF7	MYB	CAACCA	1771	1817	-
S2-LbSLF7	MBS	CAACTG	1205	1251	-
S2-LbSLF7	MBS	CAACTG	1456	1502	+
S2-LbSLF7	Unnamed__4	CTCC	99	143	+
S2-LbSLF7	Unnamed__4	CTCC	328	372	+
S2-LbSLF7	Unnamed__4	CTCC	1354	1398	+
S2-LbSLF7	3-AF3 binding site	CACTATCTAAC	1830	1880	-
S2-LbSLF7	WRE3	CCACCT	87	133	+
S2-LbSLF7	LTR	CCGAAA	1860	1906	-
S2-LbSLF7	AT~TATA-box	TATATAAA	987	1035	-
S2-LbSLF7	AT~TATA-box	TATATA	989	1035	-
S2-LbSLF7	AT~TATA-box	TATATA	1295	1341	-
S2-LbSLF7	AT~TATA-box	TATATA	1297	1343	-
S2-LbSLF7	AT~TATA-box	TATATA	1580	1626	-
S2-LbSLF7	AT~TATA-box	TATATA	1582	1628	-
S2-LbSLF7	O2-site	GATGATGTGG	330	379	-
S2-LbSLF7	CTAG-motif	ACTAGCAGAA	544	593	-
S2-LbSLF7	CAAT-box	CAAT	70	114	-
S2-LbSLF7	CAAT-box	CAAAT	177	222	+
S2-LbSLF7	CAAT-box	CAAT	182	226	-
S2-LbSLF7	CAAT-box	CAAT	292	336	+
S2-LbSLF7	CAAT-box	CAAT	320	364	+
S2-LbSLF7	CAAT-box	CAAT	322	366	-
S2-LbSLF7	CAAT-box	CAAT	381	425	-
S2-LbSLF7	CAAT-box	CAAAT	429	474	-
S2-LbSLF7	CAAT-box	CAAT	587	631	-
S2-LbSLF7	CAAT-box	CAAT	616	660	-
S2-LbSLF7	CAAT-box	CCAAT	767	812	+
S2-LbSLF7	CAAT-box	CAAT	768	812	+
S2-LbSLF7	CAAT-box	CAAAT	798	843	-
S2-LbSLF7	CAAT-box	CAAAT	831	876	+
S2-LbSLF7	CAAT-box	CAAAT	885	930	-
S2-LbSLF7	CAAT-box	CAAT	901	945	+
S2-LbSLF7	CAAT-box	CAAAT	914	959	-
S2-LbSLF7	CAAT-box	CAAAT	931	976	+
S2-LbSLF7	CAAT-box	CAAAT	940	985	-
S2-LbSLF7	CAAT-box	CAAT	957	1001	+
S2-LbSLF7	CAAT-box	CAAT	1028	1072	-
S2-LbSLF7	CAAT-box	CAAT	1176	1220	+
S2-LbSLF7	CAAT-box	CAAAT	1238	1283	+
S2-LbSLF7	CAAT-box	CAAT	1243	1287	+
S2-LbSLF7	CAAT-box	TGCCAAC	1267	1314	+
S2-LbSLF7	CAAT-box	CAAT	1273	1317	+
S2-LbSLF7	CAAT-box	CAAT	1320	1364	+
S2-LbSLF7	CAAT-box	CAAT	1342	1386	-
S2-LbSLF7	CAAT-box	CAAAT	1360	1405	+
S2-LbSLF7	CAAT-box	CAAT	1363	1407	-
S2-LbSLF7	CAAT-box	CAAT	1378	1422	+
S2-LbSLF7	CAAT-box	CAAAT	1610	1655	+
S2-LbSLF7	CAAT-box	CAAT	1627	1671	+
S2-LbSLF7	CAAT-box	CCAAT	1647	1692	-
S2-LbSLF7	CAAT-box	CAAT	1746	1790	-
S2-LbSLF7	CAAT-box	CCAAT	1868	1913	+
S2-LbSLF7	CAAT-box	CAAT	1869	1913	+
S2-LbSLF7	CAAT-box	CAAAT	1937	1982	-
S2-LbSLF7	as-1	TGACG	1817	1862	+
S2-LbSLF7	GA-motif	ATAGATAA	1056	1104	+
S2-LbSLF7	GA-motif	ATAGATAA	1590	1638	+
S2-LbSLF7	DRE core	GCCGAC	590	636	-
S2-LbSLF7	P-box	CCTTTTG	1660	1707	-
S2-LbSLF7	MSA-like	TCAAACGGT	1949	1998	+
S2-LbSLF7	I-box	AAGATAAGGCT	1551	1601	+
S2-LbSLF7	AAGAA-motif	GAAAGAA	904	951	-
S2-LbSLF7	AAGAA-motif	GAAAGAA	960	1007	-
S2-LbSLF7	AAGAA-motif	GAAAGAA	1447	1494	+
S2-LbSLF7	TGACG-motif	TGACG	1817	1862	+
S2-LbSLF7	TATA-box	TATAA	92	137	-
S2-LbSLF7	TATA-box	TATA	93	137	+
S2-LbSLF7	TATA-box	TATA	111	155	+
S2-LbSLF7	TATA-box	TATAAAT	156	203	-
S2-LbSLF7	TATA-box	TATAAA	157	203	-
S2-LbSLF7	TATA-box	TATAA	158	203	-
S2-LbSLF7	TATA-box	TATA	159	203	+
S2-LbSLF7	TATA-box	TACAAAA	163	210	-
S2-LbSLF7	TATA-box	TATA	346	390	+
S2-LbSLF7	TATA-box	TATA	744	788	+
S2-LbSLF7	TATA-box	TATA	788	832	+
S2-LbSLF7	TATA-box	TATATTTATATTT	977	1029	+
S2-LbSLF7	TATA-box	TATAAAA	980	1027	-
S2-LbSLF7	TATA-box	TATAAA	981	1027	-
S2-LbSLF7	TATA-box	TATAA	982	1027	-
S2-LbSLF7	TATA-box	TATA	983	1027	-
S2-LbSLF7	TATA-box	taTATAAAtc	985	1034	-
S2-LbSLF7	TATA-box	TATAAAT	986	1033	-
S2-LbSLF7	TATA-box	TATAAA	987	1033	-
S2-LbSLF7	TATA-box	TATATAA	988	1035	-
S2-LbSLF7	TATA-box	TATATA	989	1035	-
S2-LbSLF7	TATA-box	ATATAA	990	1036	+
S2-LbSLF7	TATA-box	TATA	991	1035	-
S2-LbSLF7	TATA-box	TATAA	1044	1089	-
S2-LbSLF7	TATA-box	TATA	1045	1089	-
S2-LbSLF7	TATA-box	ATATAA	1049	1095	+
S2-LbSLF7	TATA-box	TATA	1050	1094	-
S2-LbSLF7	TATA-box	TATA	1055	1099	-
S2-LbSLF7	TATA-box	TATTTAAA	1112	1160	-
S2-LbSLF7	TATA-box	TATAA	1185	1230	-
S2-LbSLF7	TATA-box	TATA	1186	1230	-
S2-LbSLF7	TATA-box	TATTTAAA	1188	1236	+
S2-LbSLF7	TATA-box	TATTTAAA	1190	1238	-
S2-LbSLF7	TATA-box	TATAAA	1260	1306	-
S2-LbSLF7	TATA-box	TATAA	1261	1306	-
S2-LbSLF7	TATA-box	TATA	1262	1306	-
S2-LbSLF7	TATA-box	TATATA	1295	1341	-
S2-LbSLF7	TATA-box	ATATAT	1296	1342	-
S2-LbSLF7	TATA-box	TATATA	1297	1343	-
S2-LbSLF7	TATA-box	ATATAA	1298	1344	+
S2-LbSLF7	TATA-box	TATA	1299	1343	-
S2-LbSLF7	TATA-box	ATATAA	1380	1426	+
S2-LbSLF7	TATA-box	TATA	1381	1425	-
S2-LbSLF7	TATA-box	TATA	1478	1522	-
S2-LbSLF7	TATA-box	ATATAA	1504	1550	+
S2-LbSLF7	TATA-box	TATA	1505	1549	-
S2-LbSLF7	TATA-box	TATACA	1511	1557	-
S2-LbSLF7	TATA-box	TATA	1513	1557	-
S2-LbSLF7	TATA-box	ATATAA	1517	1563	+
S2-LbSLF7	TATA-box	TATA	1518	1562	-
S2-LbSLF7	TATA-box	TATAAAA	1567	1614	-
S2-LbSLF7	TATA-box	TATAAA	1568	1614	-
S2-LbSLF7	TATA-box	TATAA	1569	1614	-
S2-LbSLF7	TATA-box	TATA	1570	1614	-
S2-LbSLF7	TATA-box	TATACA	1578	1624	-
S2-LbSLF7	TATA-box	TATATA	1580	1626	-
S2-LbSLF7	TATA-box	ATATAT	1581	1627	-
S2-LbSLF7	TATA-box	TATATA	1582	1628	-
S2-LbSLF7	TATA-box	TATA	1584	1628	-
S2-LbSLF7	GT1-motif	GGTTAA	9	55	-
S2-LbSLF7	ABRE	ACGTG	51	96	-
S2-LbSLF7	ABRE	ACGTG	516	561	+
S2-LbSLF7	Myb	CAACTG	1205	1251	-
S2-LbSLF7	Myb	CAACTG	1456	1502	+
S2-LbSLF7	Myb-binding site	CAACAG	495	541	-
S2-LbSLF7	ARE	AAACCA	1278	1324	+
S2-LbSLF7	GCN4_motif	TGAGTCA	573	620	+
S2-LbSLF7	dOCT	CTCGGATC	461	509	-
S2-LbSLF7	G-Box	CACGTT	51	97	+
S2-LbSLF7	G-Box	CACGTT	515	561	-
S2-LbSLF7	MYB-like sequence	TAACCA	917	963	-
S2-LbSLF7	MYB-like sequence	TAACCA	1182	1228	-
S2-LbSLF7	AE-box	AGAAACTT	416	464	+
S2-LbSLF7	CGTCA-motif	CGTCA	1817	1862	-
S2-LbSLF7	ERE	ATTTCATA	361	409	+
S2-LbSLF7	ERE	ATTTTAAA	1021	1069	+
S2-LbSLF7	MYC	CATGTG	20	66	+
S2-LbSLF7	MYC	CATGTG	193	239	+
S2-LbSLF7	MYC	CAATTG	320	366	+
S2-LbSLF7	MYC	CATTTG	797	843	+
S2-LbSLF7	MYC	CATTTG	913	959	+
S2-LbSLF7	MYC	CATTTG	931	977	-
S2-LbSLF7	MYC	CATTTG	1610	1656	-
S2-LbSLF7	MYC	CATTTG	1936	1982	+
S2-LbSLF8	ARE	AAACCA	379	425	-
S2-LbSLF8	Myb-binding site	CAACAG	1698	1744	-
S2-LbSLF8	CAT-box	GCCACT	1115	1161	-
S2-LbSLF8	AAAC-motif	CAATCAAAACCT	814	865	-
S2-LbSLF8	Myb	TAACTG	1124	1170	-
S2-LbSLF8	Myb	CAACTG	1344	1390	-
S2-LbSLF8	Myb	TAACTG	1464	1510	-
S2-LbSLF8	ABRE	ACGTG	1049	1094	+
S2-LbSLF8	ABRE3a	TACGTG	1048	1094	+
S2-LbSLF8	Unnamed__2	CCCCGG	1025	1071	+
S2-LbSLF8	TATA-box	TATAA	267	312	-
S2-LbSLF8	TATA-box	TATA	268	312	+
S2-LbSLF8	TATA-box	TATA	395	439	+
S2-LbSLF8	TATA-box	TACAAAA	459	506	-
S2-LbSLF8	TATA-box	TATA	637	681	+
S2-LbSLF8	TATA-box	TATAA	810	855	-
S2-LbSLF8	TATA-box	TATA	811	855	+
S2-LbSLF8	TATA-box	TATAA	1127	1172	-
S2-LbSLF8	TATA-box	TATA	1128	1172	-
S2-LbSLF8	TATA-box	TATAAAA	1201	1248	-
S2-LbSLF8	TATA-box	TATAAA	1202	1248	-
S2-LbSLF8	TATA-box	TATAA	1203	1248	-
S2-LbSLF8	TATA-box	TATA	1204	1248	-
S2-LbSLF8	TATA-box	TATA	1425	1469	-
S2-LbSLF8	TATA-box	TATAAAA	1500	1547	-
S2-LbSLF8	TATA-box	TATAAA	1501	1547	-
S2-LbSLF8	TATA-box	TATAA	1502	1547	-
S2-LbSLF8	TATA-box	TATA	1503	1547	-
S2-LbSLF8	TATA-box	TATA	1529	1573	-
S2-LbSLF8	TATA-box	TATAAA	1535	1581	-
S2-LbSLF8	TATA-box	TATAA	1536	1581	-
S2-LbSLF8	TATA-box	TATA	1537	1581	-
S2-LbSLF8	TATA-box	TATAAATA	1585	1633	-
S2-LbSLF8	TATA-box	TATAAAT	1586	1633	-
S2-LbSLF8	TATA-box	TATAAA	1587	1633	-
S2-LbSLF8	TATA-box	TATAA	1588	1633	-
S2-LbSLF8	TATA-box	TATA	1589	1633	-
S2-LbSLF8	TATA-box	TATA	1743	1787	-
S2-LbSLF8	TATA-box	taTATAAAtc	1921	1970	-
S2-LbSLF8	TATA-box	TACATAAA	1923	1971	-
S2-LbSLF8	MYC	CATTTG	1866	1912	+
S2-LbSLF8	Myc	TCTCTTA	683	730	+
S2-LbSLF8	ACE	CTAACGTATT	1506	1555	-
S2-LbSLF8	HD-Zip 3	GTAAT(G/C)ATTAC	109	158.5	+
S2-LbSLF8	HD-Zip 3	GTAAT(G/C)ATTAC	463	512.5	+
S2-LbSLF8	ERE	ATTTCATA	229	277	+
S2-LbSLF8	TGA-box	TGACGTAA	791	839	-
S2-LbSLF8	CGTCA-motif	CGTCA	794	839	+
S2-LbSLF8	CGTCA-motif	CGTCA	1243	1288	-
S2-LbSLF8	CGTCA-motif	CGTCA	1495	1540	+
S2-LbSLF8	CGTCA-motif	CGTCA	1575	1620	-
S2-LbSLF8	Unnamed__16	GCTGCCCGTC	893	942	-
S2-LbSLF8	ACA-motif	ATCGACAGCCATT	1721	1773	-
S2-LbSLF8	STRE	AGGGG	31	76	+
S2-LbSLF8	STRE	AGGGG	1628	1673	+
S2-LbSLF8	STRE	AGGGG	1665	1710	-
S2-LbSLF8	LTR	CCGAAA	50	96	-
S2-LbSLF8	LTR	CCGAAA	260	306	+
S2-LbSLF8	LTR	CCGAAA	1783	1829	-
S2-LbSLF8	LTR	CCGAAA	1794	1840	-
S2-LbSLF8	GARE-motif	TCTGTTG	1697	1744	+
S2-LbSLF8	Unnamed__1	CGTGG	998	1043	-
S2-LbSLF8	Unnamed__1	CGTGG	1802	1847	-
S2-LbSLF8	Unnamed__4	CTCC	168	212	-
S2-LbSLF8	Unnamed__4	CTCC	250	294	+
S2-LbSLF8	Unnamed__4	CTCC	314	358	+
S2-LbSLF8	Unnamed__4	CTCC	432	476	+
S2-LbSLF8	Unnamed__4	CTCC	629	673	+
S2-LbSLF8	Unnamed__4	CTCC	777	821	-
S2-LbSLF8	Unnamed__4	CTCC	799	843	+
S2-LbSLF8	Unnamed__4	CTCC	1312	1356	-
S2-LbSLF8	Unnamed__4	CTCC	1319	1363	+
S2-LbSLF8	Unnamed__4	CTCC	1341	1385	+
S2-LbSLF8	Unnamed__4	CTCC	1354	1398	-
S2-LbSLF8	Unnamed__4	CTCC	1358	1402	+
S2-LbSLF8	Unnamed__4	CTCC	1610	1654	-
S2-LbSLF8	MBS	CAACTG	1344	1390	-
S2-LbSLF8	MYB	CAACAG	1698	1744	-
S2-LbSLF8	TATC-box	TATCCCA	1859	1906	-
S2-LbSLF8	Box 4	ATTAAT	644	690	+
S2-LbSLF8	Box 4	ATTAAT	1524	1570	-
S2-LbSLF8	Box 4	ATTAAT	1549	1595	-
S2-LbSLF8	Box 4	ATTAAT	1561	1607	-
S2-LbSLF8	Box 4	ATTAAT	1718	1764	-
S2-LbSLF8	Sp1	GGGCGG	1006	1052	+
S2-LbSLF8	RY-element	CATGCATG	1096	1144	-
S2-LbSLF8	TGACG-motif	TGACG	794	839	-
S2-LbSLF8	TGACG-motif	TGACG	1243	1288	+
S2-LbSLF8	TGACG-motif	TGACG	1495	1540	-
S2-LbSLF8	TGACG-motif	TGACG	1575	1620	+
S2-LbSLF8	I-box	cGATAAGGCG	887	936	+
S2-LbSLF8	I-box	cGATAAGGCG	945	994	+
S2-LbSLF8	I-box	AGATAAGG	1623	1671	+
S2-LbSLF8	G-box	CACGAC	745	791	+
S2-LbSLF8	G-box	TACGTG	1048	1094	+
S2-LbSLF8	G-box	CACGAC	1676	1722	-
S2-LbSLF8	ABRE4	CACGTA	1048	1094	-
S2-LbSLF8	as-1	TGACG	794	839	-
S2-LbSLF8	as-1	TGACG	1243	1288	+
S2-LbSLF8	as-1	TGACG	1495	1540	-
S2-LbSLF8	as-1	TGACG	1575	1620	+
S2-LbSLF8	CAAT-box	CAAT	121	165	-
S2-LbSLF8	CAAT-box	CAAT	127	171	-
S2-LbSLF8	CAAT-box	CAAAT	236	281	-
S2-LbSLF8	CAAT-box	CAAAT	423	468	-
S2-LbSLF8	CAAT-box	CAAT	554	598	+
S2-LbSLF8	CAAT-box	CCAAT	591	636	+
S2-LbSLF8	CAAT-box	CAAT	592	636	+
S2-LbSLF8	CAAT-box	CAAT	822	866	-
S2-LbSLF8	CAAT-box	CCAAT	904	949	-
S2-LbSLF8	CAAT-box	CAAT	1158	1202	-
S2-LbSLF8	CAAT-box	CAAT	1166	1210	-
S2-LbSLF8	CAAT-box	CAAT	1174	1218	-
S2-LbSLF8	CAAT-box	CAAAT	1235	1280	-
S2-LbSLF8	CAAT-box	CCAAT	1367	1412	-
S2-LbSLF8	CAAT-box	CAAAT	1715	1760	+
S2-LbSLF8	CAAT-box	CAAT	1753	1797	-
S2-LbSLF8	CAAT-box	CAAT	1764	1808	-
S2-LbSLF8	CAAT-box	CCAAT	1772	1817	-
S2-LbSLF8	CAAT-box	CCAAT	1857	1902	-
S2-LbSLF8	CAAT-box	CAAAT	1867	1912	-
S2-LbSLF8	CAAT-box	CCAAT	1882	1927	+
S2-LbSLF8	CAAT-box	CAAT	1883	1927	+
S2-LbSLF8	CAAT-box	CAAT	1893	1937	+
S2-LbSLF8	TATA	TATAAAAT	1200	1248	-
S2-LbSLF8	TATA	TATAAAAT	1499	1547	-
S2-LbSLF9	AAGAA-motif	GAAAGAA	780	827	+
S2-LbSLF9	AAGAA-motif	GAAAGAA	1326	1373	-
S2-LbSLF9	AAGAA-motif	GAAAGAA	1697	1744	-
S2-LbSLF9	WUN-motif	TAATTACTC	1440	1489	+
S2-LbSLF9	TGACG-motif	TGACG	506	551	-
S2-LbSLF9	CAAT-box	CAAAT	19	64	-
S2-LbSLF9	CAAT-box	CAAT	71	115	+
S2-LbSLF9	CAAT-box	CAAT	178	222	+
S2-LbSLF9	CAAT-box	CAAAT	214	259	+
S2-LbSLF9	CAAT-box	CAAT	224	268	-
S2-LbSLF9	CAAT-box	CAAAT	244	289	+
S2-LbSLF9	CAAT-box	CAAT	250	294	+
S2-LbSLF9	CAAT-box	CAAT	279	323	+
S2-LbSLF9	CAAT-box	CCAAT	383	428	-
S2-LbSLF9	CAAT-box	CAAT	437	481	+
S2-LbSLF9	CAAT-box	CCAAT	446	491	+
S2-LbSLF9	CAAT-box	CAAT	447	491	+
S2-LbSLF9	CAAT-box	CAAAT	471	516	+
S2-LbSLF9	CAAT-box	CAAT	558	602	+
S2-LbSLF9	CAAT-box	CAAT	618	662	-
S2-LbSLF9	CAAT-box	CAAT	682	726	-
S2-LbSLF9	CAAT-box	CAAT	712	756	+
S2-LbSLF9	CAAT-box	CAAT	745	789	+
S2-LbSLF9	CAAT-box	CAAT	820	864	+
S2-LbSLF9	CAAT-box	CAAAT	892	937	-
S2-LbSLF9	CAAT-box	CAAT	897	941	+
S2-LbSLF9	CAAT-box	CAAT	1010	1054	+
S2-LbSLF9	CAAT-box	CAAAT	1312	1357	-
S2-LbSLF9	CAAT-box	CAAAT	1337	1382	+
S2-LbSLF9	CAAT-box	CAAT	1347	1391	-
S2-LbSLF9	CAAT-box	CAAT	1408	1452	+
S2-LbSLF9	CAAT-box	CCAAT	1410	1455	-
S2-LbSLF9	CAAT-box	CAAT	1423	1467	+
S2-LbSLF9	CAAT-box	CCAAT	1448	1493	+
S2-LbSLF9	CAAT-box	CAAT	1449	1493	+
S2-LbSLF9	CAAT-box	CCAAT	1481	1526	+
S2-LbSLF9	CAAT-box	CAAT	1482	1526	+
S2-LbSLF9	CAAT-box	CAAT	1570	1614	+
S2-LbSLF9	CAAT-box	CAAT	1628	1672	+
S2-LbSLF9	CAAT-box	CAAT	1659	1703	+
S2-LbSLF9	CAAT-box	CAAAT	1686	1731	-
S2-LbSLF9	CAAT-box	CAAT	1760	1804	-
S2-LbSLF9	CAAT-box	CAAT	1806	1850	-
S2-LbSLF9	CAAT-box	CAAT	1837	1881	-
S2-LbSLF9	CAAT-box	CAAT	1856	1900	-
S2-LbSLF9	CAAT-box	CAAT	1946	1990	+
S2-LbSLF9	as-1	TGACG	506	551	-
S2-LbSLF9	GATA-motif	GATAGGA	272	319	+
S2-LbSLF9	GATA-motif	AAGGATAAGG	336	385	+
S2-LbSLF9	GATA-motif	AAGGATAAGG	724	773	+
S2-LbSLF9	TCT-motif	TCTTAC	348	394	-
S2-LbSLF9	STRE	AGGGG	193	238	+
S2-LbSLF9	STRE	AGGGG	1914	1959	-
S2-LbSLF9	LTR	CCGAAA	1095	1141	-
S2-LbSLF9	AT~TATA-box	TATATA	1258	1304	-
S2-LbSLF9	AT~TATA-box	TATATA	1260	1306	-
S2-LbSLF9	AT~TATA-box	TATATA	1262	1308	-
S2-LbSLF9	AT~TATA-box	TATATA	1264	1310	-
S2-LbSLF9	AT~TATA-box	TATATA	1266	1312	-
S2-LbSLF9	AT~TATA-box	TATATAAA	1276	1324	-
S2-LbSLF9	AT~TATA-box	TATATA	1278	1324	-
S2-LbSLF9	AT~TATA-box	TATATA	1280	1326	-
S2-LbSLF9	AT~TATA-box	TATATA	1282	1328	-
S2-LbSLF9	AT~TATA-box	TATATA	1713	1759	-
S2-LbSLF9	TGA-element	AACGAC	733	779	-
S2-LbSLF9	MYB	CAACAG	647	693	+
S2-LbSLF9	MYB	TAACCA	1194	1240	+
S2-LbSLF9	Box 4	ATTAAT	1085	1131	-
S2-LbSLF9	Box 4	ATTAAT	1682	1728	-
S2-LbSLF9	Box 4	ATTAAT	1718	1764	-
S2-LbSLF9	Box 4	ATTAAT	1737	1783	-
S2-LbSLF9	TC-rich repeats	GTTTTCTTAC	1869	1918	+
S2-LbSLF9	Unnamed__4	CTCC	295	339	-
S2-LbSLF9	Unnamed__4	CTCC	334	378	-
S2-LbSLF9	Unnamed__4	CTCC	356	400	-
S2-LbSLF9	Unnamed__4	CTCC	1143	1187	+
S2-LbSLF9	Unnamed__4	CTCC	1446	1490	+
S2-LbSLF9	Unnamed__4	CTCC	1545	1589	+
S2-LbSLF9	Unnamed__4	CTCC	1938	1982	+
S2-LbSLF9	MYC	CATTTG	214	260	-
S2-LbSLF9	MYC	CATGTG	552	598	-
S2-LbSLF9	MYC	CATGTG	687	733	-
S2-LbSLF9	MYC	CAATTG	1408	1454	-
S2-LbSLF9	MYC	CATGTG	1789	1835	-
S2-LbSLF9	MYB-like sequence	TAACCA	1194	1240	+
S2-LbSLF9	CGTCA-motif	CGTCA	506	551	+
S2-LbSLF9	Myb-binding site	CAACAG	647	693	+
S2-LbSLF9	CAT-box	GCCACT	89	135	-
S2-LbSLF9	ATCT-motif	AATCTAATCC	1473	1522	+
S2-LbSLF9	TATA-box	TACAAAA	96	143	-
S2-LbSLF9	TATA-box	TATA	230	274	+
S2-LbSLF9	TATA-box	TATA	289	333	+
S2-LbSLF9	TATA-box	ATTATA	321	367	+
S2-LbSLF9	TATA-box	TATAA	322	367	-
S2-LbSLF9	TATA-box	TATA	323	367	+
S2-LbSLF9	TATA-box	TATAAAA	705	752	-
S2-LbSLF9	TATA-box	TATAAA	706	752	-
S2-LbSLF9	TATA-box	TATAA	707	752	-
S2-LbSLF9	TATA-box	TATA	708	752	+
S2-LbSLF9	TATA-box	ATTATA	939	985	+
S2-LbSLF9	TATA-box	TATAA	940	985	-
S2-LbSLF9	TATA-box	TATA	941	985	+
S2-LbSLF9	TATA-box	TACAAAA	970	1017	-
S2-LbSLF9	TATA-box	TACAAAA	975	1022	+
S2-LbSLF9	TATA-box	ATTATA	1080	1126	+
S2-LbSLF9	TATA-box	TATAA	1081	1126	-
S2-LbSLF9	TATA-box	TATA	1082	1126	-
S2-LbSLF9	TATA-box	TATA	1117	1161	-
S2-LbSLF9	TATA-box	TATAAAA	1184	1231	-
S2-LbSLF9	TATA-box	TATAAA	1185	1231	-
S2-LbSLF9	TATA-box	TATAA	1186	1231	-
S2-LbSLF9	TATA-box	TATA	1187	1231	-
S2-LbSLF9	TATA-box	ATATAA	1191	1237	+
S2-LbSLF9	TATA-box	TATA	1192	1236	-
S2-LbSLF9	TATA-box	TATA	1247	1291	-
S2-LbSLF9	TATA-box	TATATAA	1257	1304	-
S2-LbSLF9	TATA-box	TATATA	1258	1304	-
S2-LbSLF9	TATA-box	ATATAT	1259	1305	-
S2-LbSLF9	TATA-box	TATATA	1260	1306	-
S2-LbSLF9	TATA-box	ATATAT	1261	1307	-
S2-LbSLF9	TATA-box	TATATTTATATTT	1262	1314	+
S2-LbSLF9	TATA-box	ATATAT	1263	1309	-
S2-LbSLF9	TATA-box	TATATA	1264	1310	-
S2-LbSLF9	TATA-box	ATATAT	1265	1311	-
S2-LbSLF9	TATA-box	TATATA	1266	1312	-
S2-LbSLF9	TATA-box	ATATAT	1267	1313	-
S2-LbSLF9	TATA-box	TATA	1268	1312	-
S2-LbSLF9	TATA-box	taTATAAAg	1275	1324	-
S2-LbSLF9	TATA-box	TATAAA	1276	1322	-
S2-LbSLF9	TATA-box	TATATAA	1277	1324	-
S2-LbSLF9	TATA-box	TATATA	1278	1324	-
S2-LbSLF9	TATA-box	ATATAT	1279	1325	-
S2-LbSLF9	TATA-box	TATATA	1280	1326	-
S2-LbSLF9	TATA-box	ATATAT	1281	1327	-
S2-LbSLF9	TATA-box	TATATA	1282	1328	-
S2-LbSLF9	TATA-box	TATA	1284	1328	-
S2-LbSLF9	TATA-box	TACAAAA	1368	1415	-
S2-LbSLF9	TATA-box	ATTATA	1436	1482	+
S2-LbSLF9	TATA-box	TATAA	1437	1482	-
S2-LbSLF9	TATA-box	TATA	1438	1482	-
S2-LbSLF9	TATA-box	TATA	1452	1496	-
S2-LbSLF9	TATA-box	ATATAA	1467	1513	+
S2-LbSLF9	TATA-box	TATA	1468	1512	-
S2-LbSLF9	TATA-box	TATA	1485	1529	-
S2-LbSLF9	TATA-box	ATATAA	1500	1546	+
S2-LbSLF9	TATA-box	TATA	1501	1545	-
S2-LbSLF9	TATA-box	ATTATA	1637	1683	+
S2-LbSLF9	TATA-box	TATAA	1638	1683	-
S2-LbSLF9	TATA-box	TATA	1639	1683	-
S2-LbSLF9	TATA-box	TATATA	1713	1759	-
S2-LbSLF9	TATA-box	ATATAT	1714	1760	-
S2-LbSLF9	TATA-box	TATA	1715	1759	-
S2-LbSLF9	TATA-box	TATAAAA	1725	1772	-
S2-LbSLF9	TATA-box	TATAAA	1726	1772	-
S2-LbSLF9	TATA-box	TATAA	1727	1772	-
S2-LbSLF9	TATA-box	TATA	1728	1772	-
S2-LbSLF9	TATA-box	ATTATA	1732	1778	+
S2-LbSLF9	TATA-box	TATAA	1733	1778	-
S2-LbSLF9	TATA-box	TATA	1734	1778	-
S2-LbSLF9	TATA-box	TACAAAA	1750	1797	+
S2-LbSLF9	TATA-box	TATA	1842	1886	-
S2-LbSLF9	TATA-box	TACAAAA	1950	1997	+
