# Supplementary material for: The Identification and Analysis of the Self-Incompatibility Pollen Determinant Factor SLF in Lycium barbarum
Source: Plants (Basel). 2024 Mar 26;13(7):959. doi: 10.3390/plants13070959 (PMC11013074; doi:10.3390/plants13070959)
Supplement: Supplementary file 1 [file plants-13-00959-s001.zip › Supplementary Table S2. Cloning primers.xlsx]

## Sheet: Sheet1
Supplementary Table S2. Cloning primers
Primer name	Primer Sequence(5'to 3')
S2-LbSLF1-F	ACGAACGTCCGAGGAAAACATTTTT
S2-LbSLF1-R	CAACTAATTACCAAAGGATAAGTGT
S2-LbSLF2-F	AGACAAACATCCGAGGAAAACATTT
S2-LbSLF2-R	GCTGCTCATGGTAACAACTAATCAC
S2-LbSLF3-F	AACTAATTACTTTAAATATATAACA
S2-LbSLF3-R	TAGTGCAGGAAATATTCCATGAAAA
S2-LbSLF4-F	CTAATTACTTTAAATATATAACAAA
S2-LbSLF4-R	TTAAAATATAACATTCAATAATAAT
S2-LbSLF5-F	ATTTTTGGATCCAATTTAAATGAGA
S2-LbSLF5-R	AACAACTAATCACCAAAAGATAAGT
S2-LbSLF6-F	TAGATAGAGGAACGTTCGAGGAATG
S2-LbSLF6-R	GGCCTTAGCTTGTGCTAGAGTGGAT
S2-LbSLF7-F	TAGATAGAGGAACGTTCGAGGAATG
S2-LbSLF7-R	GGCCTTAGCTTGTGCTAGAGTGGAT
S2-LbSLF8-F	ATCTTAGTTAGCGAGGAATAAGAAT
S2-LbSLF8-R	GGGACCAGAAAGGAAAGCTCCATCT
S2-LbSLF9-F	CTTTAAACATACAACAAAGCTTAAA
S2-LbSLF9-R	AAATCTAAACTAGCAAGAAAAAACA
S2-LbSLF10-F	TCTGAAGTCCTCGACTGAAGAGACG
S2-LbSLF10-R	TATAGATCAGAATAACCAACATGAG
S2-LbSLF11-F	ATTTGTGGATCTTAACTAGCGAGGA
S2-LbSLF11-R	GAAAGCTCTATCTTACTGAATTTCC
S2-LbSLF12-F	TGATGTACTAAATTTAGCTATATAG
S2-LbSLF12-R	GCAAAACAATGAAGTAATATTTTGA
S2-LbSLF13-F	GAGTTTTTCTACGTGTAGATCTTGG
S2-LbSLF13-R	AATATTCCATGAAAGATGTAGAACC
