# Supplementary material for: The Identification and Analysis of the Self-Incompatibility Pollen Determinant Factor SLF in Lycium barbarum
Source: Plants (Basel). 2024 Mar 26;13(7):959. doi: 10.3390/plants13070959 (PMC11013074; doi:10.3390/plants13070959)
Supplement: Supplementary file 1 [file plants-13-00959-s001.zip › Supplementary Table S3. Protein sequence of SLFs from L. barbarum, N. tabacum, and p.inflata.xlsx]

## Sheet: Sheet1
Supplementary Table S3. Protein sequence of SLFs from L. barbarum, N. tabacum, and p.inflata
Gene name	Protein sequence
S2-LbSLF1	MADGIMKKLPEEVPSYILSRLTVKSLMRYRCISKIWYTLLQSSYFINLHIKRPITTKDQFILFKRSLQEEEGEFKNLLSFLCGGDDSDDLIPISPNIEVPYLCSNYACLSHSLMGPCNGLIVLTDTESIVLLNPATRKYNLLQPSPFGCPQGFDYYVCGLGFGFDLTVNNYKVVRILEIYSDTYKDPCVRGFKVEIYDLDIDSWREQNYEEEELPSVFWVPCSEIFYKGVVHWFAIADTMVILCFDMSTDTFRNMKMPDTCYVLDGKCYGLVIFDESLTLICYRDPTCEIDLTVDMMDIWTMKDYGINDSWIKLYTIRPLPIESPLTVWKDLLLLQSRTGQLISYKFYSDEVKEFNLHGYPSSLRVAVYKESLTSVPKENGQGTQAQGI*
S2-LbSLF2	MADGIMKKLPEEVPSYILSRLTVKSLMRYRCISKIWYTLLQSSYFINLHIKHPITTKDHFILFKRSLQEEEGEFKNLLSFLCGGDDSDDLIPISPNMEVPYLCSSYASLSHSLMGPCNGLIVLTDTQSIVLLNPATRKYNLLQPSPFGCPQGFNRYVCSLGFGFELTVNNYKFVRISKIYSDPYRDPCVRGFKVEIYDLDIDSWREQIYEEEEFPLVFWVPCSEIFYKGVVHWFATADTKVIFCFDMSTDTFRNMKMPDTCYVLDGKCYGLVIFVESLTFICYRDPTCDIDHTVDMMDIWTVKDYGVNDSWIKLYTIRPLPIESPLTVWKDLLLLQSRTGQLISYNFISDEVKEFNLHGYPSSLRVVVYKESFTSVPKENGQGPQAQGI*
S2-LbSLF3	MKEQRIKLLDDVMIDILKRLPAKSLIIFKCVSKTWYSLISSPDFIYIHYNYDSLSHQFIFLKRYLKIEESTESIYYNGKHMLSFHSNDESFKSIAPSIEYLDNYIGVNIAGPCNGIVCIASYRGFVLFNPTLREFWELPPSILPTNTNLSPSKDLYCQVGMTMGIGFDTDTNDYKVVRILNPAHEYEFEDFYNHDLYVSKVEVYNLSTNCWRKLEDLECIIESLRCCHVLFNTAYHWNAYIKSAGSCIISFNFSTESFQKHLYPEGVANTRRASLFVLNQTLAMICFSENYPPDVLVLQSIDIWVMKKYCVRESWIKEFTIGPLLIKAPLSVWKNDAELMIECEEGKLVSCNLLSQAMKDLHMSSVPDTLEGFVCKQSLISIKKRETSDPYLF*
S2-LbSLF4	MEEQRIKLLDDVMIDILKRLPAKSLIRFKCVSKIWYSLINTPDFIYIHYNYDSPSHQFIFLKRYLKIEESTESIYYNGKHMLSFHSNDESFKSIAPSIEYLDNYIGVNIAGPCNGIVCIASYRGSVLFNPTLREFWELPPSILPTHTNSSPSKDLLYWMDMTMGIGFDTDTNDYKVVRILYPADEYEFEDYDNHDEYVSKVEVYSLSTNCWRKLEDLECIIESLRCCHVLFNRAYHWNAYLKSAGSCIISFNFSTESFQKHPYPEGVANTRRASLFVLNQTLAMICFSEDYPPDVLVLQSIDIWVMKKYCVRESWIKEFTIGPLLIKAPLSVWKNDTELMIECEEGKLMSCNLLSQEMKDLHMSSVPDTLEGFVCKQSLISIKKEETSDPYLF*
S2-LbSLF5	MADGIMKKLPEEVPSYILSRLTVKSLMRYRCISKIWYTLLQSSYFINLHIKRPITTKDQFILFKRSLQEEEGEFKNLLSFLCGGDDSDDLIPISPNIEVPYLCSSYASLSHSVMGPCNGLIVLTDTESIVLLNPATRKYNLLQPSPFGCPQGFNYYVCGLGFGFDLMVNNYKVVRISEIYSDTYKDPCVRGFKVEIYDLDIDSWREQNYEEEELPSVFWVPCSEIFYKGIVHWFATADTMVILCFDMSTDTFRNMKMPDTCYVLDGKCYGLVIFYECLTLICYRDPTCEIDPTVDMMDIWTMKDYGVNDTWIKLYTIRPLPIESPLTVWKDLLLLQSRTGQLISYNFISDEVKEFNLHGYPSSLRVVVYKESLTSVPKENGQGTQAQGI*
S2-LbSLF6	MGNGIMKILPEDVAISILLRFPVKSLMRYRGISKIWRTLLQSSYFINLHLVWSSIPEDEFILFKRSFEERPGQFKHVLSFFSDVSDNDYLNPVSPDLDVPYLAFNYGSVSLQVSMPCNGLIALNDTLSIVLLNPTTRKYNLLHLSPFGYPHGFDRDICGVGFGFDLVVNDYKVVRISEIYSNPYKDPCVTWIKVEIYDLGIDSWREQNYEDKELPSVFWNPCTEIFYRGACHWFATANTLQVILCFDMSTDIFRDMKMPDACYRFDGKCYGLVILNESLTLICYRDPTCEIDLKEDFMDIWTMKVYGVNDSWIKRYSIRPLPIESPLTIWKNLLLFQSKSGQLISYNFYSDEVREFNLYGYQGSLRVVPYKESLTSVSRGKGHGTQAQEM*
S2-LbSLF7	MGNGIMKILPNDVAISILLRFPVKSLMRYRGISKIWCTLLQSSYFINLHLMWSSITEDEFILVKRSFEERPGQFKHVLSFFSNVSDNDYLNPVSPDLDVPYLASNYGSVSLQVSMPCNGLIALNDTLSIVLLNPTTRKYNLLHPSSFGYPHGFDRDICGVGFGFDLMVNDYKVVRISEIYSDPYKDPCVTWIKVEIYDLGIDSWREQNYEDKELPSVFWNPCAEIFYRGACHWFATANTLQVILCFDMSTDIFRDMKMPDTCYRFDGKCYGLVVLNKSLTLICYRDPTCEIDLKEDFMDIWTMKVYGVNDSWIKRYSIRPLPIKSPLTIWKNLLLFQSKSGQLISYNFYSDEVREFNLYGYQGSLRVVLYKESLTSVSREKGHGTQAQQM*
S2-LbSLF8	MADGTMKKYPEDVVIHILLRLPVKFLLRFKCVSKTFSTLIKSSNFINLHFNHTTLIDDNILLKRSFKEDIEIYKAIFSFLSSDGDGYLKSIYPDLDLPYIKSCISISSDKLIGPIHGLIALMDPITTILFNPCTRNYRLLSSSPFEVPKGFSISIESGGFGFDSVVNDFKIFRIVQIYTEDRYGYDEEVEKKVEVYELGIDIWRELDHVDPQLPGLFWLTSSIFFRGVYHWITTSEELEPIILCFDMSTEIFRNMKPPDTREFSNGTLHSLVLLTGSLSLICYPCLGPMIDPAKDLIEIWVMKDYNVYESWINKYTVRGLPTESPLAVWKDYLLFFQSKSGYLMSYDLNSDEINELTFHGCLESMRIIIYNESLTPIPRGSQSNSQVQNF*
S2-LbSLF9	MEEQRIKLLDDVMIDISKRLPAKSLIRFKCVSKSWCTMINSPDFISIHYNYDSLSNHFIFRKRYLKIKKSTESIYYNGKNMLSLHSNNESFECIAPNIEYLDNYIGVDIAGPCNGIVCFASYRGIILYNPTLREFWELPSSILPPPPHLYPSNKLNYCMSMTIGIGFDPQMNDYMVVRVLDSCYEYEFEDFDNCDKYKHISKVKFYNLSTNYWRELENLEYKTDSSLCSHVLFNRAYDWHGYLKSYDSCIVSFNFSTKKFQKLPFPDGLVNEGRQSLFVLNQTLALICFTENYLRDVLLHQSIDIWVMKKYGVRESWIKEFTVGPMLIKAPLSVWKKDTELMIKSEDGKLVSCHLLSQ*
S2-LbSLF10	MTDGTMKKLPEDVVFYIFFRFPVKSISRFKCVTKSWYTLIQSFNFINLHLNRTTTTKDEFILIKRSFKETKGFKTVLSFLLSADGEDDLDPISRDIAVPYLCTSYGSICHQLNGPCHGLIFLTDFTNIVILNPATRNYRLLPPSHIGCPRGFYRSIGGVGFGYDSIQKKYKVVTISEVFGEPPFNDPSVVEWKGEVYDSSIDSWREHQELPWRYNFPYSEIFYKGAFHWYAHRKIVIILCFDISTEIFRTMQVPETCAEYDEKCHSLVVLDESLTFICYPDPGRESSPIQETTKIWIMEEYSVNESWIKKYTIRSPPIESPLVVWKDRLMLLRDKSGLLISYLESNKIKEFKLDGYPGSLRIIIYKENLIPIPTGSTQVQSFREGKTP*
S2-LbSLF11	MTDGIMKKYSGDVVIHILLRLPVKFLLRFKCVSKTFFTLIQSSTFINLHLNHTTTSTNDNILLKRSFKEDIEIYKAIFSFLSSDCEDYMKFFYPDLVVPYMTNRLSITSDKLIGPSHGLIALMDPITTILFNPSTRNYRLLPSSPFDVPKGFYRSIESGGFGLDSVVNDFKVFRISQVYTEDHFGYPEKGEKKVEVYELGIDIWRELDHVDQQLPKLFWLTSSIFYKEAYHWITSSREFKSIILCFDMSTEIFRNMEPPNTCEFSSGTLHSLLILTESLCLTCYPCLGPMIDPANILMEIWIMKDYNVYESWIKKYTIRGLPTESPLAIWKDCLLFFQSKSGYLMLYDLNSDEIKELNFHGCLKSMRVIIYKGSMTPIPKGGQSSTQVQNF*
S2-LbSLF12	MSDGFTKKLAYDVVICILLRLPVKSLLRFKCVSKTCYTLLQSSSFINLHLNHTTTVTDEFVLLKRSFKEDVNKYKTVFSFFSGDGEDYVNPFFSDIDVPHMMGDYSLIFDQLIGPCNGLIALMDGLRTVIFNPSTRNIRLLPPSPFDRPKGFHRYNKCIGFGFDSIVNDYKVIRISEFLKDDLYGNVEVEEENVEIYELGIDCWRELDYVDQELPIMHWLPCSQMFYKGTCHWIAERAILCFDMSTEIFRNMRMPDICPNFRCEPYYSLVILNESLTLICYPSVVPVIDPTEDLIEIWIMKDYDLYESWIKKCIIRDLPIEIPLAVWKDNLLLFQNRRGFLMTYNLKADDVMEFNLHGCSQSMRVTIYKENMAKIPRGSENGTQVQKF*
S2-LbSLF13	MEEQRIKLLDDVMIDILKRLPAKSLIRFKCVSKIWYSLINTPDFIYIHYNYDSPSHQFIFLKRYLKIEESTESIYYNGKHMLSFHSNDESFKSIAPSIEYLDNYIGVNIAGPCNGIVCIASYRGIVLFNPTLREFWELPPSILPTHTNSSPSKDLIYWMDMTMGIGFDTDTNDYKVVRILYPADEYEFEDYDNHDEYVSKVEVYSLSTNCWRKLEDLECIIESLRCCHVLFNRAYHWNAYLKSAGSCIISFNFSTESFQKHPYPEGAANTRRASLFVLNQTLAMICFSEDYPPDVLVLQSIDIWVMKKYCVRESWIKEFTIGPLLIKAPLSVWKNDTELMIECEEGKLVSCNLLSQEMKDLHMSSVPDTLEGFVCKQSLISIKKRETSDPYLF*
NtDD1	MVGGIIKAIPEDVVIYVLIRLPVKSIMRFKCTSKTLYILIRSTS FSNIHLNHTTTLQDELILFKRSFKEEANQFKNVISFLFGVDDVGFDPFLPDLEVPHLT TDYGSIFHQLIGPCHGLIALTDTITTILINPATRNFRLLPPSPFGCPNGYHRSVEALG FGFDSIANDYKIVRLSEVFWDPLYDYPGPRESKVDIYDLSIDSWRELDSEQLPLIYWV PCAETFYKEAFHWFGTIDLSMVILCFDVSTEIFRNMKMPRTFIFDNAQYPGLVILSES LTLICYPNPISIDHIQEVTRIWVMKEYGVSESWILKDTIRLPPIEYPLDIWKNNLLLF QSKSGLLISYNLKSDEVKELKLNGFPGSMSVKVYKESLTSIPRGLKL
NtDD2	MVDGIMKELPEDLVIYVILMLPVKSLLRLKSSCITFCNIIKSST FINLHLNRTTNGKDELILFKRSFKQEEPNLHKNVLSFLLSEDTFNLKPISPDVEIPHL TNTNASVFHQLIGPCNGLIALTDSLTTILFNPTTRIYRLIPPCPFGTPPGFRRSISGI GFGFDSIANDYKFVRISEVYKDPCEKDMKVEVFDMCTDTWRELHGQQLPMAFWTPCSE IIYNCAFHWFATADDVVILCFDMCAEKFYNMETPGTCHWFDGKCYGLVILYKSLTLIC YPDPMSTDPTEDLMDIWIMKEYGKKESWIKKCSIGPLPIESPLAVWKDDLLLFQTKSG YLIAYDLNSDEVKEFNSHGFPTSLRVIVYKESLTPIPRNGDGTVVQLF
NtDD3	MVNGSIKKLPEDLVFCMLLRCPVKSLMRFKCISKVWYHFIQSTT FINLHLNRTTSVENEFILFKHSIKEDTGEFKNVLSFLSGHDNGALNPLFPDIDVSYMA SNCSCTFFPLIGPCNGLIALTDTITTILINPATRNFRLLPPSPFGCPNGYHRSVEALG FGFDSIANNYKVVRISEIFWNPVYDYPGPRESKVDVYDLSIDSWRELDHVQVPLIYWL PCSETLYNEVVHWFASTDLSLVILCFDMCTEIFRNIKMPDTFIFDNAEFYGLVILSES LTLICYPNPISINPIQELTHIWVMKEYGVSESWFLKDTIRPPPIERPLDVWKNNIILF ESKSGLLVSYKLNSNEVEELKLHGCPGSLSVKVYKESLTSIPSGSEHSTKVQFF
NtDD4	MVGGIIKAVPEDVVIYVLIRLPVKSIMRFKCTSKTLYILIRSTS FSDIHLNHTTTSQDESILFKRSFKEEANQFKNVISFLFGVDDAGFDPLLPDLEVPHLT TDYGSIFHQLIGPCHGLIALTDSVQTVLLNPATRHYRLLPPCPFGCPKGYHRTIEGVG FGFISILNDFKVVRISDVFWDPPYGYPEGRDSKVDIYELSTDSWRELEPVQVPRVYWL PCSEMVYQEAVHWFATIEEVVILCFDIVTETFRNMKMPDACYSIKQSRYGLIVLNESL ALICYPDPRCAVDPTQDFIHIWLMEEYGVSETWIKKYTIQSLPIESPLAVWKDHLLLL QSKIGQLISYDVNSDEMKEFDLHGFPKSLRVIVFKESLTSIPSGSEHGTRVQKF
NtDD5	MADGMVKKLPKDMLVYIILILPVKSLLRLKCVSKFWYTLLNSST FVNLRVNRTTTTNAEIILFKRSFKEEPNQFRSIMSFLSSGHDNYDLHHVSPDLDGPYL TTTSSCICHRIMGPCHGLITLTDSVTAVLFNPGTRNHRLLQPSPFGSPLGFYRSIRGI AFGFDSVANGHKIVRLAEVRGEPPFYCFTMREWRVEVYDLSTDSWREVDNVDQHLPYV HWYPCAELFFKGASHWFGSTNTAVILCFDMSTETFRNIKMPDTCHSKDRKCYALVVMN DSLTLICYPYPGCEIDPAIDFMEIWEMKEYGVNETWSKKYTITPLAINSPLAIWKEHI LSLQSISGHLISYDLNSDEVKELDLHGWPESLRVTIYKESLTLIPKGSEH
NtDD6	MMLDGIMKKLPEDVVIYILSRFSVKSLLRFKFISKSWYTLIQSS TFINVHLNRSTITKNEFILFSRSFRIETEGFKNVLSIISSDDYNDLNVVLQDLDLPYL TFTPNYHFNELVGPCNGLIVLTDDDDIIVLFNPATKNYMLLPPSPFVCSKGYHRSFIG GVGFGFDSIGNDYKFVRISEVFLDTYWGPEEREQKVEVYDLRSDSWRDLNHVDQQLPT IFWNQCFEMLHNGAFHWYAVGDLTYEILCFDFSTEIFRSMKMPESCNAYDGKRYSLAV VNESLTLICYPSPDSEIDQTQNTMDIWIMMEYGVNESWTKKYIISPLPIESPLTIWRD HLLLLQSKTGQLISYNLRSNEVKEFDLRGYPESLRAIVYKESLISVPKTKTRAW
NtDD7	MEEVNDQRTKLPYDVMIDIMKRLPAKSVIRIKCVSKTWYYMINS PDFISIHYNYDYPSKHFIVFKRYLEIDAEESIYYNGKNMLSVHCNDDSLKSVAPNTEY LDDYIGVNIAGPCNGIVCIGSYRGIVLYNPTLREFWELPPSILPPPPYLSSDKKLNYW MDMTMGIGFDPNTNDYKVVRILRPAHEYTFEDFDNHIRDVSKVEVYNLSTNSWRRIKD LECLVDTLHCSHVFFNGAFHWRRYTKSDDYFIVSFNFSIESFQMIPSPEGLTDEGRKS LFVLSESLALICFTENYPREMLVHQSIDIWVMKKYGVRESWIKEFTVGPMLIKIPLSV WKNDTELMIESNNGKLMSCNLLSQATKDLDMSGVPDTLEAIVCKESLISIKREREKWS
NtDD8	MADGIVKKLPKDVVICIILILPVKSLLRFKCVSNSWRTLMQSST FINLHLNRSTTINDEIILFKHSFQEEPNKFRSIMSFLSSGQDNDDFYHVSPDLDVPFL TTTSSCIFHRFTGPCHGLVVLTDKVTAVLFNPTSRNYRLLQPSPFGSPLGFHRSINGI AFGYDSIANEYKIVRIAEVRGEPPFCCFSVREWRVEIYELSIDSWREVDNVDQQLPYV HWNPCAELFYKGASHWFGNTNTVVILCFDMSTETFRNIKMPDTCHSKYRKRYGLLVMN DSLTLISYPYPGCEIDSAIDFMEVWVLKEYGVNESWSKNYTITPLAIESPLAIWKDRL LLLQSISGHLISYDLNSGEVKELNLYGWPKSLKALVYKESLVLIPNESEDSPPEEIYL …
NtDD9	MIPKMGDGTVEKLPKDVVIYIILRLQVKSLIRFKCVSKTWYILI QSSTFIYLHLSHTTTSNDELVLFKRSYKEEPNRFKSVLSFLSSGHDDDDLHPVSPDLD MQYMTTSSACTCHRIIGPCNGLIFLTDKLNNVLFNPTTRNYRLLTPSPFGCPLGFHRS INCVGFGFDLIVNDYKIVRISEVRGEPPFYCDSMREWKVEVYELRTDSWRELDQVNLQ LPYVHWNPCSDMFYSGASHWFGNANTVVILCFDLSTETFRNMKMPNTCHSRDEKCYGL VVLNEYLTLICYPYPGKVIDPLKDFMDIWMMKDYGVNESWIKKYTITPLSIESPLAVW KDHLLLLQSRKGFLVSYDLKSKEVKEFNFHGWPKSLRATVYKESLTLLPKESEHNKQV …
NtDD10	ANGIVKKCPEDILIYVLLRLPLKSLMRFKCVTKTFYTFIQSTTF INLHLNRTTITKDECILFKCSINRYKHVLSFISTKNDGDDLRPMSPDLDMSYLTSFNP GIGHRLMGPCNGLIALTDKVNAVLFNPATRHYRLLKPSPFDCPLGFYRSIDGVGFGFD SIAKDYKIVRISVIHGDPPFYDFNMREQKVEVYELSTDSWRELDLLDQHLPNVDYYPC SEKFYNGASHWLGNDTTLVILCFDMSTEIFRNIKMPSACHSNDGKSYGLTVLNECLTL ICYTYSSAVNDQAENLIDVWIMKEYDVNESWIKKYTIIRTLSIKSPLAVWKDHLLLIQ TKNGLLISYDLNSDEVKQYNLHGWPESLRATIYKECLTLIPKGSEHPTEVKIF
KJ670474	MATRIMKKLPEDVVIYILLRFAVKSLLRFKCISKAWYSLIITKT FVKLYGNRITTTKDEFILCIRTFREEPEQLKSIASFFSCDDNNDLNTLAPDVDVSDLT SSCDTIFNQLIGPCHGLIALTDSFIIIILNPSTRKYVVLPPSPFGCPKGYHRSIEGIG FGFDSIVNDYKVVRLSDVYWDPPTDYPGPREPKVDIFDLSIDSWRELDLEFPTIYYLP CSEMYYKEAIHWFIIAETVVILCFDISTETFRTMKMPGTCTLFDGPRYGLSVLNEHLT LICYPDPMSSIDPTEDLIDIWMMEEYGASESWIKIYTIRPVPIPIESPLAIWKGHLLL LQTKSGFLVSCDLNSGDVKEFNLNGHLESLRVLVYTETLTTIQKISEHGTQVQQF
EF614187	MTAMKKLPIDVVINILFRLPVKSLTRFKCVTKSWYSLIQSANFI NRHLNRATAVKDEFILFKRSFKEQEGFRNVMSFLVGGIGEDDLDPISPDVDVPYLSTT YSCICHQLTGPCHGLILLTDSTNLVLLNPATRNYRLLPPSPFGIQRGFYRSVAGVGFG YDSVHKTYKVVRISEVYGEPPFNCPSVMEWKGEVYNSSTDSWRELDCVDQELPWPYNF AYSEIFYEGAFHWYAHKNVVLILCFDVNTETFRTMEVPEPCASYDEKCHSLLVLDEFL TLFCYPDPRRESSPIQETIEIWTMQEYRVNESWIKKHTIKSPPIESPLAIWKDRLLLF QDKSGILISYDLNSDEVKEFKLDGYPATLRVIIYKESLTPIPKGSTQVQNF
KF524351	MKLYRKEYKMSDRIIKKLPRDVFIYILLRLPLKLLLRFRCVSKS CYTLIQSSTFINIHLHRTTTSEDEYILFKRSFKEDVESYKGIFSFYSSHNDDGDLNSI SPDLDVPNMTSLYSIDYDKIIGPCHGLIAVMDSRSTVLFNPSTRKYRLLPSSPFGIPK GYYRSIDSGGFGFDSIVNDYKVFRISDVYTEDRYGYPEEGERKVEVYEVGIDIWRELD HVDQDLPRLFWLTSSMYYNGAYHWITTLNHEDKLIILCFDMSTEIFRNINTPDTRQFS SGTCHSLVLLDECLSFMCHPYLGPEIDPTTDLIDIWMMKDYNVYESWTKKYTTRVLPI DESPLAVWKDSLLFFQEKNGYLMSYDFKSEEVKEWNLHGCQKSMRAIVYKESLVPIPG …
KF524352	MKMPHGIMKKLPEDVILCIFLRIPVKSLMRFKCVSKNYYTLLQS TTFINLHLNRTTTVKDEFILLKRSFKEDTNQYKTIFSFLSGDGDHDYLNPIFSDFDVP NMTDTQSIIFDQLIGPCHGLIALMDDFTTIIFNPSTRIFRLLPPSPFDRPKGYHRSIK CLGFGFDSVVNDYKVVRISEFLKDDCYGYVQVEEENVEIYELGIDCWRELDHINQQFP TIFWVPCSQIFYMGTFHWIAQKVILCFNMSTEIFHHIRMPDPCHNIRNHSLVILNESL TLICYRSVAPTSDPIEDLMEIWILKDYDVSESWVKKYTIRSLPIRIPLAIWKDNLLLF QNRSGYLMVYDLRTDNVKELNIHGCPESMRVTVYKENLTIIPSGSESSTPVHKF
KF524353	MADGIIQKLSEDVVIFIFFRLPVKSLMRFKFVSKSFFSLIQSSS FINLYNTTFRDEYILLKRCFIQENNQYKTILSFLAGGDDDYLNPIFQDLDVTHLTS TRNCDHDQLIGPCHGLMALMDTQTTILFNPSTRNYRPLRPSPFGCPQGFHRCIQAVGF GFDTVSNDYKVVRISIIYKVDYDDEYPEERERKFEVYDLGIDYWRELDNLSQELTTFC VTHCSQMFYKGACHWIASLDIDAYIILCFDMSSETFRSLKIPESCHIIYGPTCKLALV HDTLTLIYYPYPEIPVEKDLINIWFMKEYNVYESWIRKYTIRGLLIDSPLTVWKGY LLLYQNRSGCLMSYNLNSNDVREFNFHGYPKSLRAIVYKDSLTSIPRESEHTKQVYKF
EF614189	MAEGILKRLFGDVVIYILLRLPLKTLLRFKCISKTLYAIIQSST FINLHLNRTTTTNDEFILFNRSIKEAHNEFKSVMSFYACSHNNCDIHSISPDLDVPNM KPSISSVSHRLIGPCHGLIVLTDTVETILINPATRNYRILRPSPFDCPLGFCRSIVGV GFGFDSIASDYKIVRVLEDYGDPPFYDFALRKWKIDVHELTIDSWRELDYMELQLPHI HRYPCSEMFYNGATHWFGRTETVVILCFDMSTETFRNMKMPDACHFKDRKSYGLVVLN DSLTLICYRHPGCIIDLTKDFMEIWTMKEYGVGESWIKKYTITPLSIQSPLAVWKNHF LLFEYRPTGVLFSYDLNSDDVKELNLHGWPQSLRVTIYKESLTLIPKGSEHSTQVQNF
AY363971	MKELPQDVVIYILVMLPVKSLLRFKCSCKTFCNIIKSSTFVNLH LNHTTKVKDELVLLKRSFKTDEYNFYKSILSFFSSKEDYDFMPMSPDVEIPHLTTTSA RVFHQLIGPCNGLIALTDSLTTIVFNPATRKYRLIPPCPFGIPRGFRRSISGIGFGFD SDVNDYKVVRLSEVYKEPCDKEMKVDIYDFSVDSWRELLGQEVPIVYWLPCADILFKR NFHWFAFADDVVILCFDMNTEKFHNMGMPDACHFDDGKCYGLVILCKCMSLICYPDPM PSSPTEKLTDIWIMKEYGEKESWIKRCSIRLLPESPLAVWNDEILLLQSKMGHLIAYD HNSDEVKELDLHGLPTSLRVIIYRESLTPIPRSKDSIELEQF
AY363974	MKELPQDVVIYIFVMLPVKSLLRFKCTCKTFCHIIKSSTFINLH LNHTTNFNDELVLLKRSFETDEYKFYKSILSFLFAKEDYDFKPISPDVEIPHLTTTAA CVCHRLIGPCNGLIVLTDSLTTIVFNPATLKYRLIPPCPFGIPRGFRRSISGIGFGFD SDANDYKVVRLSEVYKEPCDKEMKVDIYDFSVDSWRELLGQDVPFVFWFPCAEILYKR NFHWFAFADVVVILCFDMNTEKFHNMGMPDACHFDDGKCYGLVILFKCMTLICYPDPK PSSPTEKLTDIWIMKEYGEKESWMKRCSIRLLPESPLAVWKDEILLLHSKMGHLMAYD LNSNEVQELDLHGYPESLRIIIYRESLTAIPRNNDCIELQNFRCN
KJ670428	MMVDGIMKKIHEDVVIYILLGLPVKSLMRLKCISKTWYTLVQSS TFINLHLNRTTTYEDELIFFKRSIKLEPDLFKNILSFLSSDNKDDLNPVSPDIDVPYL TSDYCSRFHQLIGPCHGLIALTDFTTIVLLNPATRKYRLLPGSPFVCPKGFTFVTRGV GFGYSTAENYYKLVRIFEVYTDPYDRDLDARHSKVEVYDSCTDCWRDLDLTVKLLPKV RRFACSEIFYNETFHWCAHDDTVMILCLDISLEIFHYMKLPDHCHFWDNKGYGLTVLS NYLTFITYPNPRCALDPGQEFTDIWIMEEYGVNGTWIKKYTVKPLPIESSLSIWKDHL LLLQTTRGTLSSYNLSSDELKEFNFQGFTSTLRLVVYKESLTIIPRESEHGTRVQTF
KJ670433	MKLDCKEYKMPDGIIMKLHQDIIIYMLLRLPVKFLLRFKCISKY CYTLTKSSTFINIHLDRATTSEDEYVLFKRSFKEDVERYKGIFSFLSSNNGADLNCIF SDLDVPNMTSLYSITQDKFIGPCHGLVAVMNVSSTILLNPATRKYRLLPPSPFGVPKG FYRNIENGGFGFDTVVNDYKVFRISEVYTEDSFGHPEEGERKVEVYELGIDVWRELDH VDQQLPKLFWMTSSMPYNGTYHWIITLSYEHRLILLCFDMSTGIFRYMKTPNTRYFSS GTRHSLVLLNDCLSFMCHPFPGPEIDPTKDFIDIWMMKDYNIYESWINIYTIKILPIH EFPLAIWKDSLLFFQGKTGYLMSYNLNTDEVMELRLNGCKRSMRAIVYIESLAPIPEG …
KJ670438	MDGTMKKSPEDMRIYILLRLPVKSLTRFKCVTKSWHSLIQSFNF INFHLNRKTTTKDEFILFRRSIKHPDGFSHVLSFLVDHEGKDDLDPICPDIDMPYLTT GFASSTSHQFTGPSSGLILLTDSLNFLLLNPATRSYRLLPPNPFCCPRGFLRLIYGVG YGYDSIQKNYKVIRVSRVYGDPPYNDRSEMSWESEVYDSGTDSWRQLTNVDQELPGPY MHPYSELFYKGTFHWYAQGHMRLLLCFDINTENFRTMQVPKTCAVRDEKCHSLVVFDE SLTFICYPDPRRESSPVQETIEIWIMQEYSVNESWIKKYTIRPPPIESPLAIWKDRLL LLQDKSGDLIAYDLNLDEVKEFNLHGHPESLRVIVYKESLAPIPIGNTQVEKF
KJ670443	MKIALEEIHDGNGVVKKLPKDVVNNITLKLPVKSLLRFKCVSQF WYAYIQSWAFIILQRNCASSVNDEIILFKRSFKEEHDHFKSIMSFLSSGHDSDDFHHV SPDLEVPYLTNTTSCTFHRFIGPCHGLIVLTDKVTTVLFNPATRNYRLLKPSPFGSPL GFHRSINGIAFGFDSIANEYKIVRLAEIRGEPPFYCYTVREWRVEVYELSIDSWREVE NVDQQLPYVHWYPCAELFYKGTSHWFGNTNTVVILGFDMSTETFRNIKMPNTCHFKDR KCYGLVVLNESLTLICYPYPGCEIDPAIDFMEIWLMKEYGVNDSWSKKYTIVPLAIES PLAIWKNHLLLLQTITGHMISYNLNSDEIKEFNLHGWPKSLRVKIYKESLTLIPKESE …
KJ670448	MGDEIVEKLPKDIVIYIFLMVPVKSLIRFKCVSKVWYTLIQSST FINLHFNRTTATTKDEYMLVKRSFKEESNRFRSVMSFLSGGLDDDDLYPVSPDLDVPY LTTTNSCTFHRIMGPCNGLIVLTDKITTVLFNPATRSYRLLQPGLFGCPVGFHRSING VGFGFDSVANSYKIVRIAEVNGEPPFYCYTMREWKVEIYESSVDAWREQDQVYRQLPN VFWYPCFEMFYKGASHWFAHANTMVILCFDMITETFRRMKFPNTCHFQDENCYSLVIL NDSLTLICYPYPEKVVEHEKDFMEIWIMMEYGVDESWIKKYSITPLSIETPLAVWKDH LLLLESRSGSLISYDLNSGVVKQLNLHCWPTSFRIAVYKESLTLIPEEREHSTKCPKI …
KJ670453	MADETEIKLPKDVVMYILLKFPVKSLLRFKRVSRNLYTLIQSSI FINLHLNRNITTNDDLILFKRSLKEEPNLFRSIMSFLSSGHDDYDLRHVSPDLDVPYL TNTGGCTFHRFMGPCHGLIVLTDCEETVLFNPSTRNYRLLQPSPYDSPLGFHRSINGI AFGFDSIGNEYKIARLAELRGEPPFNCFTMKEWRVEVYELSIDSWREIENVDQQLPYV HWYPCGELFYKGASHWFGHANRARVILCFDMSTETFRDIKMPNTCHYKDRKCYGLVVL NECLTLICYPYPGCVIDPAIDFMEIWVMKEYGVSESWNMKITPLAIESPLAIWKDH LLLLQSISGYLISYDLNTDEVKEFNLNGWPESLRVNVYKESLALIPKNREDNIRLSI
KJ670458	MADGIVIKLPKDVVTYIFLTFPVKSLLRLKCVSRNLHTFIQSSA FINLHLNRTSIINEEFILFKRSLKEEPDRFRNIMSFLSSGHDNYDLHHVSPDLDVPYL TTTGACTSHRFMGPCHGLIVFTDGEETEVLFNPSTRNYRLLTPSPFDSPLGFHRSIDG IAFGFDSIGNDYKIVRIAELHGEPPFNCFSTREWRVEVFEMSIDSWREVENVDQQLRY VHWYPSADLFYKGASHWFGNENRVHVIVCFDMCTEIFRTFKMPSTCHYKDKNFYCLVV LNKCLTLICYPYLGYEIDPAIDFMEIWIMKEYGIYESWSKTYRIRPLAIESPLAIWKD HLLLLQSISGYLISYDLNSGEVKEFELNGWPDSLRVTVYKESLALIPNSKRPRA
