# Supplementary material for: The Identification and Analysis of the Self-Incompatibility Pollen Determinant Factor SLF in Lycium barbarum
Source: Plants (Basel). 2024 Mar 26;13(7):959. doi: 10.3390/plants13070959 (PMC11013074; doi:10.3390/plants13070959)
Supplement: Supplementary file 1 [file plants-13-00959-s001.zip › Supplementary Table S4. qRT-PCR Primers.xlsx]

## Sheet: Sheet1
Supplementary Table S4. qRT-PCR Primers
Primer name	Primer Sequence(5'to 3')
S2-LbSLF3-F	GCGAGGAAGGAAAACTTGTA
S2-LbSLF3-R	AAACCTTCCAATGTGTCGGG
S2-LbSLF8-F	AGGTCTTCCTACTGAATCCCCATT
S2-LbSLF8-R	GCATACTTTCCAGACAACCGTGA
S2-LbSLF9-F	TGGCATAGTCTGCTTTGCTAGT
S2-LbSLF9-R	GGGTATAAGTGTGGGGGAGGA
S2-LbSLF10-F	AAGAGTTGCCCTGGCGTTAT
S2-LbSLF10-R	GCACTTGCATGGTGCGAAAA
S2-LbSLF12-F	TCTCAATCACACCACAACGG
S2-LbSLF12-R	ATCCTCACCATCACCAGAGA
Acti1-F	GGAAACATAGTGCTCAGTGGTG
Acti1-R	GCTGAGGGAAGCCAAGATAG
